# Supplementary material for: Essential Nucleoid Associated Protein mIHF (Rv1388) Controls Virulence and Housekeeping Genes in Mycobacterium tuberculosis
Source: Sci Rep. 2018 Sep 21;8:14214. doi: 10.1038/s41598-018-32340-2 (PMC6155035; doi:10.1038/s41598-018-32340-2)
Supplement: Supplementary file 2 — Supplementary Dataset 1 [file 41598_2018_32340_MOESM2_ESM.xlsx]

## Sheet: Key
	DATASET S1
	RNA-Seq H37Rv		Reports all features used for differential gene expression analysis between H37Rv without and H37Rv with ATc
	RNA-Seq mihF-cKD		Reports all features used for differential gene expression analysis between mIHF depleted and not depleted samples in the mihF-cKD strain
	ChIP mIHF exp		Ten closest features to mIHF peak in exponentially growing H37Rv cells
	ChIP mIHF dep		Ten closest features to mIHF peak in mIHF depleted cell in mihF-cKD
	ChIP EspR		Ten closest features to EspR peaks in exponentially growing H37Rv cells
	GO		Gene ontology analysis. Reported are GO terms with p < 0.05
	Description for RNA-Seq
	column	header	description
	A	Locus	Locus name, based on Tuberculist. Intergenic regions were named according to its two flanking CDS. Reverse strand versions of each locus starts with "Rev".
	B	log2FoldChange	Log(2) fold change
	C	foldChange	Fold change
	D	lfcSE	Log(2) fold change standard error
	E	pvalue	p-value
	F	FDR	False discovery rate upper bound (Benjamin-Hochberg correction)
	G	name	Feature name
	H	description	Feature description from Tuberculist
	I	start	Feature start coordinate
	J	end	Feature end coordinate
	K	fun cat	Functional category from Tuberculist
	L	Strand	Genomic orientation
	Description for ChIP-Seq
	column	header	description
	A	PeakName	Name of peak
	B	PeakStart	Start position of peak
	C	PeakEnd	End position of peak
	D	Enrichment	Fold Change versus input
	E	FeatureName	Associated feature Name
	F	FeatureStart	Associated feature Start position
	G	FeatureEnd	Associated feature end position
	H	FeatureStrand	Associated feature Strand
	I	FeatureGene	Associated feature gene name
	J	Distance	Distance of feature start position to peak center. Negative value represent peaks lying upstream in regard to feature strandedness. "0" means overlap between peak and feature
	G	RNA-seq-FC	Fold Change in RNA-sequencing dataset of corresponding gene
	GO	Gene Ontology analysis on RNA-seq. Top scoring GO terms with p < 0.05 are reported

## Sheet: RNA-seq H37Rv
Locus	log2FoldChange	foldChange	lfcSE	pvalue	FDR	name	description	start	end	strand	fun cat
MTB000001	0.85749	1.81188	0.439255	0.0509208	NA	ileT	tRNA-Ile (GAT)	10887	10960	+	stable RNAs
MTB000002	-0.39909	-1.31868	0.464359	0.390096	NA	alaT	tRNA-Ala (TGC)	11112	11184	+	stable RNAs
MTB000003	-0.134543	-1.09775	0.358529	0.707464	NA	leuT	tRNA-Leu (CAG)	25644	25726	+	stable RNAs
MTB000004	0.720207	1.64742	0.506203	0.154805	NA	glyU	tRNA-Gly (CCC)	386204	386274	-	stable RNAs
MTB000005	-0.186176	-1.13774	0.618329	0.763342	NA	tyrT	tRNA-Tyr (GTA)	658109	658189	+	stable RNAs
MTB000006	-0.104111	-1.07483	0.485973	0.830366	NA	thrT	tRNA-Thr (GGT)	731494	731566	+	stable RNAs
MTB000007	0.482266	1.39694	0.400051	0.228006	NA	metT	tRNA-Met (CAT)	731603	731676	+	stable RNAs
MTB000008	0.140413	1.10222	0.235734	0.551414	0.731425	trpT	tRNA-Trp (CCA)	733524	733596	+	stable RNAs
MTB000009	0.942523	1.92189	0.469249	0.0445821	NA	thrV	tRNA-Thr (TGT)	850642	850713	-	stable RNAs
MTB000010	-0.0642062	-1.04551	0.605411	0.91554	NA	lysT	tRNA-Lys (TTT)	923803	923875	-	stable RNAs
MTB000011	0.658385	1.57832	0.480884	0.170964	NA	gluT	tRNA-Glu (TTC)	923999	924072	+	stable RNAs
MTB000012	0.482419	1.39708	0.462842	0.297274	NA	aspT	tRNA-Asp (GTC)	924110	924183	+	stable RNAs
MTB000013	0.0421866	1.02967	0.295808	0.886594	NA	pheU	tRNA-Phe (GAA)	924213	924286	+	stable RNAs
MTB000014	0.554029	1.46818	0.496157	0.264148	NA	argT	tRNA-Arg (CCT)	1.02532e+06	1025393	-	stable RNAs
MTB000015	-0.455306	-1.37107	0.337062	0.176756	NA	alaV	tRNA-Ala (CGC)	1113510	1113583	+	stable RNAs
MTB000016	0.768598	1.70361	0.551069	0.163094	NA	glnT	tRNA-Gln (TTG)	1138080	1138147	-	stable RNAs
MTB000017	0.721163	1.64851	0.447588	0.107132	NA	leuX	tRNA-Leu (TAA)	1177400	1177469	+	stable RNAs
MTB000018	0.213981	1.15988	0.610026	0.725758	NA	argV	tRNA-Arg (CCG)	1446190	1446265	-	stable RNAs
MTB000019	0.256323	1.19443	0.615035	0.676853	0.810017	rrs	Ribosomal RNA 16S	1471850	1473382	+	stable RNAs
MTB000020	0.893346	1.85748	0.540796	0.0985533	0.586673	rrl	Ribosomal RNA 23S	1473660	1476795	+	stable RNAs
MTB000021	0.941125	1.92003	0.5541	0.0894179	NA	rrf	Ribosomal RNA 5S	1476900	1477013	+	stable RNAs
MTB000022	0.46603	1.3813	0.485443	0.337051	NA	leuW	tRNA-Leu (TAG)	1512730	1512811	+	stable RNAs
MTB000023	0.563559	1.47791	0.562649	0.316528	NA	leuV	tRNA-Leu (CAA)	1828020	1828088	-	stable RNAs
MTB000024	-0.0649629	-1.04606	0.537	0.903712	NA	proT	tRNA-Pro (GGG)	1946610	1946686	+	stable RNAs
MTB000025	0.38619	1.30694	0.603564	0.522271	NA	leuU	tRNA-Leu (GAG)	2401990	2402072	+	stable RNAs
MTB000026	0.941452	1.92046	0.545552	0.0844037	0.586673	rnpB	Ribonuclease P RNA	2500450	2500751	-	stable RNAs
MTB000027	-0.303407	-1.23406	0.612244	0.620201	NA	valV	tRNA-Val (TAC)	2510600	2510669	-	stable RNAs
MTB000028	0.615219	1.53179	0.391679	0.116247	NA	metV	tRNA-Met (CAT)	2581760	2581837	-	stable RNAs
MTB000029	0.831849	1.77996	0.494654	0.0926313	NA	asnT	tRNA-Asn (GTT)	2619410	2619479	-	stable RNAs
MTB000030	-0.0192886	-1.01346	0.275231	0.944129	NA	proU	tRNA-Pro (TGG)	2765330	2765404	-	stable RNAs
MTB000031	0.454107	1.36993	0.482667	0.346793	NA	glyV	tRNA-Gly (TCC)	2765540	2765611	+	stable RNAs
MTB000032	0.781336	1.71872	0.509273	0.124976	NA	argW	tRNA-Arg (TCT)	2794180	2794249	+	stable RNAs
MTB000033	-0.00296862	-1.00206	0.418762	0.994344	NA	hisT	tRNA-His (GTG)	2827850	2827926	+	stable RNAs
MTB000034	0.805515	1.74777	0.499611	0.1069	NA	lysU	tRNA-Lys (CTT)	2835490	2835566	+	stable RNAs
MTB000035	0.192316	1.1426	0.39191	0.623629	NA	valT	tRNA-Val (CAC)	2969500	2969568	-	stable RNAs
MTB000036	0.58771	1.50286	0.362118	0.104594	NA	glyT	tRNA-Gly (GCC)	2969750	2969825	+	stable RNAs
MTB000037	0.626622	1.54395	0.469947	0.182405	NA	cysU	tRNA-Cys (GCA)	2969850	2969925	+	stable RNAs
MTB000038	0.588902	1.5041	0.480457	0.220307	NA	valU	tRNA-Val (GAC)	2969940	2970013	+	stable RNAs
MTB000039	0.758116	1.69128	0.441292	0.0858064	NA	gluU	tRNA-Glu (CTC)	3348550	3348619	-	stable RNAs
MTB000040	0.831347	1.77935	0.448701	0.063913	NA	glnU	tRNA-Gln (CTG)	3348660	3348730	-	stable RNAs
MTB000041	0.453863	1.3697	0.490276	0.354586	NA	alaU	tRNA-Ala (GGC)	3431840	3431912	-	stable RNAs
MTB000042	0.534573	1.44851	0.337446	0.113154	0.586673	ssr	10Sa RNA	3467970	3468334	-	stable RNAs
MTB000043	0.4353	1.35219	0.330152	0.187342	NA	metU	tRNA-fMet (CAT)	3559370	3559443	-	stable RNAs
MTB000044	0.589505	1.50473	0.549632	0.283475	NA	thrU	tRNA-Thr (CGT)	4081360	4081437	-	stable RNAs
MTB000045	-0.29443	-1.2264	0.337645	0.383203	NA	proY	tRNA-Pro (CGG)	4126540	4126614	+	stable RNAs
MTB000046	-0.132125	-1.09591	0.582093	0.820437	NA	serV	tRNA-Ser (GGA)	4.16835e+06	4168430	+	stable RNAs
MTB000047	0.491703	1.4061	0.518269	0.342753	NA	serX	tRNA-Ser (CGA)	4199130	4199217	-	stable RNAs
MTB000048	0.784575	1.72258	0.494863	0.112867	NA	argU	tRNA-Arg (ACG)	4216870	4216937	-	stable RNAs
MTB000049	0.822553	1.76853	0.446267	0.0653018	NA	serT	tRNA-Ser (GCT)	4216970	4217056	-	stable RNAs
MTB000050	0.462171	1.37761	0.527155	0.380634	NA	serU	tRNA-Ser (TGA)	4222580	4222667	-	stable RNAs
MTB000051	0.3088	1.23868	0.286772	0.281564	NA	F6	Putative small regulatory RNA	293604	293705	+	stable RNAs
MTB000052	0.319182	1.24762	0.379547	0.400374	NA	B55	Putative small regulatory RNA	704187	704247	+	stable RNAs
MTB000053	0.606655	1.52272	0.421802	0.150364	NA	ASdes	Putative small regulatory RNA	918264	918458	+	stable RNAs
MTB000054	0.34232	1.26779	0.466009	0.462597	NA	G2	Putative small regulatory RNA	1914960	1915190	-	stable RNAs
MTB000055	-0.451954	-1.36789	0.596261	0.448462	NA	AS1726	Putative small regulatory RNA	1952290	1952503	-	stable RNAs
MTB000056	-0.182084	-1.13452	0.481365	0.705234	NA	AS1890	Putative small regulatory RNA	2139420	2139656	+	stable RNAs
MTB000057	0.0860683	1.06147	0.621273	0.889817	NA	ASpks	Putative small regulatory RNA	2299750	2299886	+	stable RNAs
MTB000058	-0.25763	-1.19551	0.566689	0.649381	NA	B11	Putative small regulatory RNA	4.09939e+06	4099478	-	stable RNAs
MTB000059	0.580396	1.49526	0.433061	0.180174	NA	C8	Possible 4.5S RNA in signal recognition particle (small cytoplasmic RNA) (SC-RNA)	4.16815e+06	4168281	-	stable RNAs
MTB000060	-1.25373	-2.38458	0.555378	0.0239805	NA	mcr19	Fragment of putative small regulatory RNA	575033	575069	+	stable RNAs
MTB000061	-0.699807	-1.62429	0.611329	0.252321	NA	mpr5	Fragment of putative small regulatory RNA	1175220	1175315	+	stable RNAs
MTB000062	-0.479587	-1.39434	0.38524	0.213167	NA	mpr6	Fragment of putative small regulatory RNA	1365270	1365365	+	stable RNAs
MTB000063	-0.251692	-1.1906	0.427134	0.555688	NA	mcr11	Putative small regulatory RNA	1413090	1413224	-	stable RNAs
MTB000064	0.900429	1.86662	0.510585	0.0778123	0.586673	mcr3	Putative small regulatory RNA	1471620	1471742	+	stable RNAs
MTB000065	0.844285	1.79537	0.523919	0.107075	NA	mcr15	Putative small regulatory RNA	1535420	1535716	-	stable RNAs
MTB000066	-0.338061	-1.26406	0.618372	0.584588	NA	mcr5	Fragment of putative small regulatory RNA	2437820	2437866	-	stable RNAs
MTB000067	-0.109858	-1.07912	0.422838	0.79501	NA	mcr7	Putative small regulatory RNA	2692170	2692521	+	stable RNAs
MTB000068	-0.145679	-1.10625	0.423109	0.730616	NA	mpr11	Fragment of putative small regulatory RNA	2881250	2881320	+	stable RNAs
MTB000069	-0.250584	-1.18969	0.316245	0.428142	NA	mpr12	Fragment of putative small regulatory RNA	2882190	2882276	+	stable RNAs
MTB000070	-0.514024	-1.42803	0.542072	0.342998	NA	mpr17	Fragment of putative small regulatory RNA	4040880	4040938	+	stable RNAs
MTB000071	0.0220141	1.01538	0.482361	0.963599	NA	mpr18	Fragment of putative small regulatory RNA	4093470	4093522	+	stable RNAs
MTB000072	-0.455537	-1.37129	0.587249	0.437918	NA	mcr10	Putative small regulatory RNA	1283690	1283815	+	stable RNAs
MTB000073	-0.124485	-1.09012	0.367067	0.734509	NA	mcr16	Putative small regulatory RNA	2517030	2517134	-	stable RNAs
MTB000074	0.483848	1.39847	0.441376	0.27298	NA	MTS0858	Putative small regulatory RNA	1220390	1220487	-	stable RNAs
MTB000075	0.978124	1.9699	0.515907	0.0579691	0.586673	ncrMT1234	Fragment of putative small regulatory RNA	1340580	1340625	+	stable RNAs
MTB000076	0.503557	1.4177	0.414892	0.22486	NA	MTS1082	Putative small regulatory RNA	1547130	1547268	+	stable RNAs
MTB000077	0.881525	1.84232	0.539667	0.102372	NA	MTS1338	Putative small regulatory RNA	1960670	1960783	+	stable RNAs
MTB000078	0.764231	1.69846	0.384569	0.0468959	0.586673	MTS2823	Putative small regulatory RNA	4100670	4100968	+	stable RNAs
MTB000079	-0.0327479	-1.02296	0.262125	0.900577	0.942106	ncrMT3949	Fragment of putative small regulatory RNA	4314800	4314891	+	stable RNAs
MTB000080	0.119124	1.08608	0.270233	0.659343	NA	MTS2975	Putative small regulatory RNA	4317070	4317165	+	stable RNAs
Rv0001	0.587862	1.50302	0.424133	0.165737	0.586673	dnaA	Chromosomal replication initiator protein DnaA	1	1524	+	information pathways
Rv0002	0.489058	1.40353	0.310989	0.115814	0.586673	dnaN	DNA polymerase III (beta chain) DnaN (DNA nucleotidyltransferase)	2052	3260	+	information pathways
Rv0003	0.562764	1.4771	0.399352	0.158777	0.586673	recF	DNA replication and repair protein RecF (single-strand DNA binding protein)	3280	4437	+	information pathways
Rv0004	-0.070215	-1.04987	0.279452	0.801613	NA	Rv0004	Conserved hypothetical protein	4434	4997	+	conserved hypotheticals
Rv0005	0.488554	1.40304	0.386953	0.206745	0.586673	gyrB	DNA gyrase (subunit B) GyrB (DNA topoisomerase (ATP-hydrolysing)) (DNA topoisomerase II) (type II DNA topoisomerase)	5240	7267	+	information pathways
Rv0006	0.17476	1.12878	0.20646	0.397296	0.644685	gyrA	DNA gyrase (subunit A) GyrA (DNA topoisomerase (ATP-hydrolysing)) (DNA topoisomerase II) (type II DNA topoisomerase)	7302	9818	+	information pathways
Rv0007	0.305149	1.23555	0.230844	0.186206	0.586673	Rv0007	Possible conserved membrane protein	9914	10828	+	cell wall and cell processes
Rv0008c	-0.365695	-1.2885	0.3627	0.313331	NA	Rv0008c	Possible membrane protein	11874	12311	-	cell wall and cell processes
Rv0009	0.098484	1.07065	0.280747	0.725744	0.842837	ppiA	Probable iron-regulated peptidyl-prolyl cis-trans isomerase A PpiA (PPIase A) (rotamase A)	12468	13016	+	information pathways
Rv0010c	0.576198	1.49092	0.390197	0.13976	NA	Rv0010c	Probable conserved membrane protein	13133	13558	-	cell wall and cell processes
Rv0011c	0.687711	1.61073	0.506933	0.174904	0.586673	Rv0011c	Probable conserved transmembrane protein	13714	13995	-	cell wall and cell processes
Rv0012	0.200689	1.14925	0.324546	0.536332	NA	Rv0012	Probable conserved membrane protein	14089	14877	+	cell wall and cell processes
Rv0013	-0.00114846	-1.0008	0.217103	0.995779	NA	trpG	Possible anthranilate synthase component II TrpG (glutamine amidotransferase)	14914	15612	+	intermediary metabolism and respiration
Rv0014c	0.206692	1.15404	0.271754	0.446905	0.673739	pknB	Transmembrane serine/threonine-protein kinase B PknB (protein kinase B) (STPK B)	15590	17470	-	regulatory proteins
Rv0015c	-0.477624	-1.39245	0.353881	0.177121	0.586673	pknA	Transmembrane serine/threonine-protein kinase A PknA (protein kinase A) (STPK A)	17467	18762	-	regulatory proteins
Rv0016c	0.0294504	1.02062	0.195579	0.880306	0.932997	pbpA	Probable penicillin-binding protein PbpA	18759	20234	-	cell wall and cell processes
Rv0017c	0.466019	1.38129	0.302503	0.123429	0.586673	rodA	Probable cell division protein RodA	20231	21640	-	cell wall and cell processes
Rv0018c	-0.233086	-1.17535	0.22399	0.298056	0.596365	pstP	Phosphoserine/threonine phosphatase PstP	21637	23181	-	regulatory proteins
Rv0019c	-0.46668	-1.38193	0.405263	0.249507	NA	fhaB	Conserved protein with FHA domain, FhaB	23270	23737	-	regulatory proteins
Rv0020c	0.143	1.1042	0.268809	0.594742	0.759497	fhaA	Conserved protein with FHA domain, FhaA	23861	25444	-	regulatory proteins
Rv0021c	0.0849021	1.06062	0.246478	0.7305	NA	Rv0021c	Conserved hypothetical protein	25913	26881	-	conserved hypotheticals
Rv0022c	-0.276109	-1.21092	0.620234	0.656198	NA	whiB5	Probable transcriptional regulatory protein WhiB-like WhiB5	27023	27442	-	regulatory proteins
Rv0023	-0.355054	-1.27903	0.395838	0.369735	NA	Rv0023	Possible transcriptional regulatory protein	27595	28365	+	regulatory proteins
Rv0024	-0.213168	-1.15923	0.27424	0.43698	NA	Rv0024	Putative secreted protein P60-related protein	28362	29207	+	virulence, detoxification, adaptation
Rv0025	-0.120407	-1.08704	0.309239	0.697005	NA	Rv0025	Conserved hypothetical protein	29245	29607	+	conserved hypotheticals
Rv0026	0.144959	1.1057	0.225442	0.520224	NA	Rv0026	Conserved hypothetical protein	29722	31068	+	conserved hypotheticals
Rv0027	-0.0716492	-1.05092	0.315215	0.820188	NA	Rv0027	Conserved hypothetical protein	31189	31506	+	conserved hypotheticals
Rv0028	0.00569876	1.00396	0.255692	0.982219	NA	Rv0028	Conserved hypothetical protein	31514	31819	+	conserved hypotheticals
Rv0029	0.401419	1.32081	0.381998	0.293332	NA	Rv0029	Conserved hypothetical protein	32057	33154	+	conserved hypotheticals
Rv0030	0.117001	1.08448	0.292382	0.689035	NA	Rv0030	Conserved hypothetical protein	33224	33553	+	conserved hypotheticals
Rv0031	-0.595912	-1.51143	0.405018	0.141203	NA	Rv0031	Possible remnant of a transposase	33582	33794	+	insertion seqs and phages
Rv0032	0.636107	1.55413	0.477477	0.182786	NA	bioF2	Possible 8-amino-7-oxononanoate synthase BioF2 (AONS) (8-amino-7-ketopelargonate synthase) (7-keto-8-amino-pelargonic acid synthetase) (7-KAP synthetase) (L-alanine--pimelyl CoA ligase)	34295	36610	+	intermediary metabolism and respiration
Rv0033	0.678781	1.60079	0.456333	0.136891	NA	acpA	Probable acyl carrier protein AcpA (ACP)	36607	36870	+	lipid metabolism
Rv0034	0.33199	1.25875	0.278302	0.232903	NA	Rv0034	Conserved hypothetical protein	36867	37262	+	conserved hypotheticals
Rv0035	0.531376	1.44531	0.395213	0.178777	NA	fadD34	Probable fatty-acid-CoA ligase FadD34 (fatty-acid-CoA synthetase) (fatty-acid-CoA synthase)	37259	38947	+	lipid metabolism
Rv0036c	-0.698835	-1.62319	0.536657	0.192848	NA	Rv0036c	Conserved protein	39056	39829	-	conserved hypotheticals
Rv0037c	-0.575754	-1.49046	0.451665	0.202403	NA	Rv0037c	Probable conserved integral membrane protein	39877	41202	-	cell wall and cell processes
Rv0038	0.145432	1.10606	0.227826	0.52325	NA	Rv0038	Conserved protein	41304	41912	+	conserved hypotheticals
Rv0039c	-0.615334	-1.53191	0.509047	0.226742	NA	Rv0039c	Possible conserved transmembrane protein	42004	42351	-	cell wall and cell processes
Rv0040c	0.323884	1.2517	0.422925	0.443785	NA	mtc28	Secreted proline rich protein Mtc28 (proline rich 28 kDa antigen)	42433	43365	-	cell wall and cell processes
Rv0041	0.211832	1.15816	0.237873	0.373185	0.63457	leuS	Probable leucyl-tRNA synthetase LeuS (leucine--tRNA ligase) (LEURS)	43562	46471	+	information pathways
Rv0042c	0.137503	1.1	0.283348	0.627478	NA	Rv0042c	Possible transcriptional regulatory protein (probably MarR-family)	46581	47207	-	regulatory proteins
Rv0043c	0.317223	1.24593	0.31701	0.316985	NA	Rv0043c	Probable transcriptional regulatory protein (probably GntR-family)	47366	48100	-	regulatory proteins
Rv0044c	-0.0328806	-1.02305	0.223494	0.883037	NA	Rv0044c	Possible oxidoreductase	48233	49027	-	intermediary metabolism and respiration
Rv0045c	0.41399	1.33237	0.301973	0.170391	NA	Rv0045c	Possible hydrolase	49043	49939	-	lipid metabolism
Rv0046c	0.0959378	1.06876	0.189987	0.61358	0.764013	ino1	myo-inositol-1-phosphate synthase Ino1 (inositol 1-phosphate synthetase) (D-glucose 6-phosphate cycloaldolase) (glucose 6-phosphate cyclase) (glucocycloaldolase)	50021	51124	-	intermediary metabolism and respiration
Rv0047c	0.164264	1.12059	0.285966	0.565686	NA	Rv0047c	Conserved protein	51185	51727	-	conserved hypotheticals
Rv0048c	0.439249	1.3559	0.320593	0.170652	NA	Rv0048c	Possible membrane protein	51828	52697	-	cell wall and cell processes
Rv0049	-0.301008	-1.23201	0.486564	0.536153	NA	Rv0049	Conserved hypothetical protein	52831	53244	+	conserved hypotheticals
Rv0050	0.456424	1.37214	0.308644	0.139193	0.586673	ponA1	Probable bifunctional penicillin-binding protein 1A/1B PonA1 (murein polymerase) (PBP1): penicillin-insensitive transglycosylase (peptidoglycan TGASE) + penicillin-sensitive transpeptidase (DD-transpeptidase)	53663	55699	+	cell wall and cell processes
Rv0051	0.3848	1.30568	0.320697	0.230184	NA	Rv0051	Probable conserved transmembrane protein	55696	57378	+	cell wall and cell processes
Rv0052	-0.416676	-1.33485	0.461871	0.366978	NA	Rv0052	Conserved protein	57410	57973	+	conserved hypotheticals
Rv0053	0.557552	1.47177	0.312343	0.0742506	0.586673	rpsF	30S ribosomal protein S6 RpsF	58192	58482	+	information pathways
Rv0054	-0.0188117	-1.01312	0.330249	0.954575	NA	ssb	Single-strand binding protein Ssb (helix-destabilizing protein)	58586	59080	+	information pathways
Rv0055	0.590306	1.50557	0.444819	0.184485	0.586673	rpsR1	30S ribosomal protein S18-1 RpsR1	59122	59376	+	information pathways
Rv0056	0.258959	1.19661	0.193791	0.181458	0.586673	rplI	50S ribosomal protein L9 RplI	59409	59867	+	information pathways
Rv0057	0.723334	1.65099	0.50315	0.150545	0.586673	Rv0057	Hypothetical protein	59896	60417	+	conserved hypotheticals
Rv0058	0.559071	1.47332	0.323156	0.0836238	0.586673	dnaB	Probable replicative DNA helicase DnaB	60396	63020	+	information pathways
Rv0059	0.73468	1.66403	0.392367	0.0611472	0.586673	Rv0059	Hypothetical protein	63200	63892	+	conserved hypotheticals
Rv0060	0.790284	1.72941	0.437692	0.0709851	0.586673	Rv0060	Conserved hypothetical protein	63909	64967	+	conserved hypotheticals
Rv0061c	0.33243	1.25913	0.372858	0.372622	0.63457	Rv0061c	Hypothetical protein	65012	65350	-	conserved hypotheticals
Rv0062	-0.463145	-1.37854	0.368407	0.208697	NA	celA1	Possible cellulase CelA1 (endoglucanase) (endo-1,4-beta-glucanase) (FI-cmcase) (carboxymethyl cellulase)	65552	66694	+	intermediary metabolism and respiration
Rv0063	0.255212	1.19351	0.390312	0.513197	NA	Rv0063	Possible oxidoreductase	66923	68362	+	intermediary metabolism and respiration
Rv0064	0.268786	1.20479	0.333321	0.420019	0.662239	Rv0064	Probable conserved transmembrane protein	68620	71559	+	cell wall and cell processes
Rv0064A	0.0875407	1.06256	0.271371	0.747008	NA	vapB1	Possible antitoxin VapB1	71589	71828	+	virulence, detoxification, adaptation
Rv0065	-0.0576604	-1.04078	0.259122	0.823907	NA	vapC1	Possible toxin VapC1	71821	72222	+	virulence, detoxification, adaptation
Rv0066c	-0.0297528	-1.02084	0.283511	0.91642	0.947767	icd2	Probable isocitrate dehydrogenase [NADP] Icd2 (oxalosuccinate decarboxylase) (IDH) (NADP+-specific ICDH) (IDP)	72274	74511	-	intermediary metabolism and respiration
Rv0067c	-0.44435	-1.3607	0.349223	0.203233	NA	Rv0067c	Possible transcriptional regulatory protein (possibly TetR-family)	74629	75198	-	regulatory proteins
Rv0068	-0.360615	-1.28397	0.303711	0.235084	NA	Rv0068	Probable oxidoreductase	75301	76212	+	intermediary metabolism and respiration
Rv0069c	0.00450105	1.00312	0.176028	0.9796	NA	sdaA	Probable L-serine dehydratase SdaA (L-serine deaminase) (SDH) (L-SD)	76237	77622	-	intermediary metabolism and respiration
Rv0070c	-0.189227	-1.14015	0.245482	0.440801	NA	glyA2	Serine hydroxymethyltransferase GlyA2 (serine methylase 2) (SHMT 2)	77619	78896	-	intermediary metabolism and respiration
Rv0071	0.197527	1.14673	0.266195	0.458065	NA	Rv0071	Possible maturase	79486	80193	+	information pathways
Rv0072	0.337455	1.26353	0.326815	0.301812	0.596365	Rv0072	Probable glutamine-transport transmembrane protein ABC transporter	80624	81673	+	cell wall and cell processes
Rv0073	0.225567	1.16924	0.244182	0.35561	0.624312	Rv0073	Probable glutamine-transport ATP-binding protein ABC transporter	81676	82668	+	cell wall and cell processes
Rv0074	0.0815556	1.05816	0.236196	0.729878	NA	Rv0074	Conserved protein	82748	83983	+	conserved hypotheticals
Rv0075	0.320267	1.24856	0.254245	0.207784	0.586673	Rv0075	Probable aminotransferase	83996	85168	+	intermediary metabolism and respiration
Rv0076c	0.268083	1.20421	0.37091	0.46982	NA	Rv0076c	Probable membrane protein	85183	85572	-	cell wall and cell processes
Rv0077c	-0.826658	-1.77357	0.38042	0.0297794	NA	Rv0077c	Probable oxidoreductase	85636	86466	-	intermediary metabolism and respiration
Rv0078	-0.318529	-1.24706	0.442655	0.471779	NA	Rv0078	Probable transcriptional regulatory protein	86528	87133	+	regulatory proteins
Rv0078A	0.136467	1.09921	0.322878	0.672545	0.80674	Rv0078A	Hypothetical protein	87208	87801	-	conserved hypotheticals
Rv0078B	0.7228	1.65038	0.430058	0.0928207	NA	Rv0078B	Conserved protein	87798	88004	-	conserved hypotheticals
Rv0079	-0.0600898	-1.04253	0.406406	0.882456	NA	Rv0079	Unknown protein	88204	89025	+	conserved hypotheticals
Rv0080	-0.356951	-1.28072	0.576504	0.535808	NA	Rv0080	Conserved hypothetical protein	89022	89480	+	conserved hypotheticals
Rv0081	0.142017	1.10345	0.227593	0.53263	NA	Rv0081	Probable transcriptional regulatory protein	89575	89919	+	regulatory proteins
Rv0082	-0.340492	-1.26619	0.438254	0.437201	NA	Rv0082	Probable oxidoreductase	89924	90403	+	intermediary metabolism and respiration
Rv0083	-0.752324	-1.6845	0.558383	0.177876	NA	Rv0083	Probable oxidoreductase	90400	92322	+	intermediary metabolism and respiration
Rv0084	-0.590474	-1.50574	0.564609	0.295648	NA	hycD	Possible formate hydrogenlyase HycD (FHL)	92328	93278	+	intermediary metabolism and respiration
Rv0085	-0.516642	-1.43062	0.542113	0.340583	NA	hycP	Possible hydrogenase HycP	93289	93951	+	intermediary metabolism and respiration
Rv0086	-0.449996	-1.36604	0.459232	0.327141	NA	hycQ	Possible hydrogenase HycQ	93951	95417	+	intermediary metabolism and respiration
Rv0087	0.209819	1.15654	0.183308	0.252364	NA	hycE	Possible formate hydrogenase HycE (FHL)	95414	96892	+	intermediary metabolism and respiration
Rv0088	0.3438	1.2691	0.28458	0.227009	0.586673	Rv0088	Possible polyketide cyclase/dehydrase	96927	97601	+	lipid metabolism
Rv0089	-0.00507382	-1.00352	0.349929	0.988431	NA	Rv0089	Possible methyltransferase/methylase	97758	98351	+	intermediary metabolism and respiration
Rv0090	0.0615532	1.04359	0.311998	0.843603	NA	Rv0090	Possible membrane protein	98480	99250	+	cell wall and cell processes
Rv0091	-0.0697999	-1.04957	0.347746	0.840917	NA	mtn	Probable bifunctional MTA/SAH nucleosidase Mtn: 5'-methylthioadenosine nucleosidase (methylthioadenosine methylthioribohydrolase) + S-adenosylhomocysteine nucleosidase (S-adenosyl-L-homocysteine homocysteinylribohydrolase)	99684	100451	+	intermediary metabolism and respiration
Rv0092	-0.0477404	-1.03364	0.188733	0.800305	NA	ctpA	Cation transporter P-type ATPase a CtpA	100583	102868	+	cell wall and cell processes
Rv0093c	-0.359403	-1.2829	0.24071	0.135412	NA	Rv0093c	Probable conserved membrane protein	102815	103663	-	cell wall and cell processes
Rv0094c	-0.468792	-1.38395	0.377138	0.213859	NA	Rv0094c	Conserved hypothetical protein	103710	104663	-	insertion seqs and phages
Rv0095c	0.726386	1.65449	0.404996	0.0728828	NA	Rv0095c	Conserved hypothetical protein	104805	105215	-	insertion seqs and phages
Rv0096	0.787805	1.72645	0.434956	0.070105	NA	PPE1	PPE family protein PPE1	105324	106715	+	PE/PPE
Rv0097	0.941276	1.92023	0.469403	0.044935	0.586673	Rv0097	Possible oxidoreductase	106734	107603	+	intermediary metabolism and respiration
Rv0098	0.916746	1.88785	0.460176	0.0463529	0.586673	fcoT	Probable fatty acyl CoA thioesterase type III FcoT	107600	108151	+	lipid metabolism
Rv0099	0.502575	1.41674	0.209213	0.016296	0.586673	fadD10	Possible fatty-acid-CoA ligase FadD10 (fatty-acid-CoA synthetase) (fatty-acid-CoA synthase)	108156	109778	+	lipid metabolism
Rv0100	0.324219	1.25199	0.225177	0.149913	NA	Rv0100	Conserved hypothetical protein	109783	110019	+	conserved hypotheticals
Rv0101	0.227088	1.17047	0.202478	0.262056	0.586673	nrp	Probable peptide synthetase Nrp (peptide synthase)	110001	117539	+	lipid metabolism
Rv0102	0.078775	1.05612	0.165004	0.633068	0.778217	Rv0102	Probable conserved integral membrane protein	117714	119699	+	cell wall and cell processes
Rv0103c	-0.0974539	-1.06988	0.266655	0.714762	0.841073	ctpB	Probable cation-transporter P-type ATPase B CtpB	119915	122173	-	cell wall and cell processes
Rv0104	-0.178265	-1.13152	0.308217	0.563012	NA	Rv0104	Conserved hypothetical protein	122317	123831	+	conserved hypotheticals
Rv0105c	-0.28939	-1.22212	0.620353	0.640863	NA	rpmB1	50S ribosomal protein L28-1 RpmB1	123980	124264	-	information pathways
Rv0106	0.188619	1.13967	0.249552	0.449753	NA	Rv0106	Conserved hypothetical protein	124374	125570	+	conserved hypotheticals
Rv0107c	-0.204112	-1.15198	0.275269	0.45839	0.674263	ctpI	Probable cation-transporter ATPase I CtpI	125643	130541	-	cell wall and cell processes
Rv0108c	0.168009	1.12351	0.306408	0.583473	0.75353	Rv0108c	Hypothetical protein	130895	131104	-	conserved hypotheticals
Rv0109	-0.185366	-1.13711	0.294018	0.528396	NA	PE_PGRS1	PE-PGRS family protein PE_PGRS1	131382	132872	+	PE/PPE
Rv0110	0.387452	1.30808	0.338602	0.252511	NA	Rv0110	Probable conserved integral membrane protein	133020	133769	+	cell wall and cell processes
Rv0111	0.207131	1.15439	0.300722	0.490962	NA	Rv0111	Possible transmembrane acyltransferase	133950	136007	+	intermediary metabolism and respiration
Rv0112	1.04555	2.06415	0.499732	0.0364194	0.586673	gca	Possible GDP-mannose 4,6-dehydratase Gca (GDP-D-mannose dehydratase)	136289	137245	+	cell wall and cell processes
Rv0113	0.961894	1.94786	0.490218	0.0497421	NA	gmhA	Probable sedoheptulose-7-phosphate isomerase GmhA (phosphoheptose isomerase)	137319	137909	+	cell wall and cell processes
Rv0114	0.759423	1.69281	0.452794	0.093505	NA	gmhB	Possible D-alpha,beta-D-heptose-1,7-biphosphate phosphatase GmhB (D-glycero-D-manno-heptose 7-phosphate kinase)	137941	138513	+	cell wall and cell processes
Rv0115	0.263134	1.20008	0.227908	0.24827	NA	hddA	Possible D-alpha-D-heptose-7-phosphate kinase HddA	138513	139673	+	cell wall and cell processes
Rv0116c	0.31137	1.24089	0.327885	0.342299	NA	ldtA	Probable L,D-transpeptidase LdtA	140267	141022	-	cell wall and cell processes
Rv0117	-0.112968	-1.08145	0.263044	0.667587	NA	oxyS	Oxidative stress response regulatory protein OxyS	141200	142144	+	regulatory proteins
Rv0118c	-0.311781	-1.24124	0.205487	0.129197	NA	oxcA	Probable oxalyl-CoA decarboxylase OxcA	142128	143876	-	intermediary metabolism and respiration
Rv0119	-0.78126	-1.71863	0.473713	0.0991011	NA	fadD7	Probable fatty-acid-CoA ligase FadD7 (fatty-acid-CoA synthetase) (fatty-acid-CoA synthase)	144049	145626	+	lipid metabolism
Rv0120c	-0.188944	-1.13993	0.21172	0.372164	NA	fusA2	Probable elongation factor G FusA2 (EF-G)	145627	147771	-	information pathways
Rv0121c	-0.146866	-1.10716	0.313859	0.63983	NA	Rv0121c	Conserved protein	147908	148342	-	conserved hypotheticals
Rv0122	0.198858	1.14779	0.324465	0.539956	NA	Rv0122	Hypothetical protein	148491	148859	+	conserved hypotheticals
Rv0123	0.189532	1.14039	0.285545	0.506846	NA	Rv0123	Unknown protein	148856	149224	+	conserved hypotheticals
Rv0124	-0.197638	-1.14682	0.602978	0.743086	NA	PE_PGRS2	PE-PGRS family protein PE_PGRS2	149533	150996	+	PE/PPE
Rv0125	-0.173225	-1.12758	0.355175	0.625751	NA	pepA	Probable serine protease PepA (serine proteinase) (MTB32A)	151148	152215	+	intermediary metabolism and respiration
Rv0126	0.42411	1.34174	0.337457	0.208833	0.586673	treS	Trehalose synthase TreS	152324	154129	+	virulence, detoxification, adaptation
Rv0127	-0.0735335	-1.05229	0.330167	0.823756	NA	mak	Maltokinase Mak	154232	155599	+	virulence, detoxification, adaptation
Rv0128	0.37753	1.29912	0.334791	0.259463	NA	Rv0128	Probable conserved transmembrane protein	155667	156446	+	cell wall and cell processes
Rv0129c	-0.11846	-1.08558	0.318496	0.70994	0.836948	fbpC	Secreted antigen 85-C FbpC (85C) (antigen 85 complex C) (AG58C) (mycolyl transferase 85C) (fibronectin-binding protein C)	156578	157600	-	lipid metabolism
Rv0130	-0.358598	-1.28218	0.481247	0.456185	NA	htdZ	Probable 3-hydroxyl-thioester dehydratase	157847	158302	+	intermediary metabolism and respiration
Rv0131c	0.0276117	1.01932	0.223698	0.901764	NA	fadE1	Probable acyl-CoA dehydrogenase FadE1	158315	159658	-	lipid metabolism
Rv0132c	-0.224529	-1.1684	0.286826	0.433741	NA	fgd2	Putative F420-dependent glucose-6-phosphate dehydrogenase Fgd2	159700	160782	-	intermediary metabolism and respiration
Rv0133	-0.324721	-1.25242	0.4199	0.439327	NA	Rv0133	GCN5-related N-acetyltransferase	160869	161474	+	intermediary metabolism and respiration
Rv0134	-0.123493	-1.08937	0.241309	0.608817	NA	ephF	Possible epoxide hydrolase EphF (epoxide hydratase) (arene-oxide hydratase)	161771	162673	+	virulence, detoxification, adaptation
Rv0135c	-0.364403	-1.28735	0.35128	0.299569	NA	Rv0135c	Possible transcriptional regulatory protein	162644	163249	-	regulatory proteins
Rv0136	-0.687348	-1.61032	0.218568	0.00166209	NA	cyp138	Probable cytochrome P450 138 Cyp138	163366	164691	+	intermediary metabolism and respiration
Rv0137c	0.400025	1.31953	0.428137	0.350129	NA	msrA	Probable peptide methionine sulfoxide reductase MsrA (protein-methionine-S-oxide reductase) (peptide met(O) reductase)	164712	165260	-	intermediary metabolism and respiration
Rv0138	0.100239	1.07195	0.239268	0.675259	NA	Rv0138	Conserved hypothetical protein	165323	165826	+	conserved hypotheticals
Rv0139	-0.618007	-1.53475	0.523375	0.237677	NA	Rv0139	Possible oxidoreductase	165827	166849	+	intermediary metabolism and respiration
Rv0140	-0.471499	-1.38655	0.305566	0.122823	0.586673	Rv0140	Conserved protein	166910	167290	+	conserved hypotheticals
Rv0141c	0.806345	1.74878	0.408612	0.0484525	0.586673	Rv0141c	Unknown protein	167271	167681	-	conserved hypotheticals
Rv0142	-0.796593	-1.73699	0.374203	0.0332733	NA	Rv0142	Conserved hypothetical protein	167711	168637	+	conserved hypotheticals
Rv0143c	-0.286321	-1.21953	0.301498	0.342284	NA	Rv0143c	Probable conserved transmembrane protein	168704	170182	-	cell wall and cell processes
Rv0144	0.398972	1.31857	0.24943	0.109702	0.586673	Rv0144	Probable transcriptional regulatory protein (possibly TetR-family)	170284	171126	+	regulatory proteins
Rv0145	-0.0990718	-1.07108	0.316478	0.754247	0.857705	Rv0145	Possible S-adenosylmethionine-dependent methyltransferase	171215	172168	+	lipid metabolism
Rv0146	-0.172121	-1.12671	0.26952	0.52307	NA	Rv0146	Possible S-adenosylmethionine-dependent methyltransferase	172211	173143	+	lipid metabolism
Rv0147	-0.00209538	-1.00145	0.245767	0.993197	0.99453	Rv0147	Probable aldehyde dehydrogenase (NAD+) dependent	173238	174758	+	intermediary metabolism and respiration
Rv0148	0.27754	1.21213	0.32062	0.38669	0.638835	Rv0148	Probable short-chain type dehydrogenase/reductase	174833	175693	+	intermediary metabolism and respiration
Rv0149	0.399265	1.31884	0.373711	0.285349	0.586673	Rv0149	Possible quinone oxidoreductase (NADPH:quinone oxidoreductase) (zeta-crystallin)	175700	176668	+	intermediary metabolism and respiration
Rv0150c	-0.748096	-1.67957	0.575978	0.194003	NA	Rv0150c	Conserved hypothetical protein	176665	176952	-	conserved hypotheticals
Rv0151c	0.611196	1.52752	0.460144	0.184089	NA	PE1	PE family protein PE1	177543	179309	-	PE/PPE
Rv0152c	0.532145	1.44608	0.344625	0.122557	NA	PE2	PE family protein PE2	179319	180896	-	PE/PPE
Rv0153c	-0.285437	-1.21878	0.339146	0.399992	NA	ptbB	Phosphotyrosine protein phosphatase PTPB (protein-tyrosine-phosphatase) (PTPase)	181155	181985	-	regulatory proteins
Rv0154c	-0.428435	-1.34577	0.320785	0.181685	NA	fadE2	Probable acyl-CoA dehydrogenase FadE2	181987	183198	-	lipid metabolism
Rv0155	0.0957677	1.06863	0.284539	0.73644	NA	pntAa	Probable NAD(P) transhydrogenase (subunit alpha) PntAa [first part; catalytic part] (pyridine nucleotide transhydrogenase subunit alpha) (nicotinamide nucleotide transhydrogenase subunit alpha)	183622	184722	+	intermediary metabolism and respiration
Rv0156	0.409179	1.32793	0.412468	0.321185	NA	pntAb	Probable NAD(P) transhydrogenase (subunit alpha) PntAb [second part; integral membrane protein] (pyridine nucleotide transhydrogenase subunit alpha) (nicotinamide nucleotide transhydrogenase subunit alpha)	184723	185055	+	intermediary metabolism and respiration
Rv0157	-0.108431	-1.07806	0.200703	0.589018	NA	pntB	Probable NAD(P) transhydrogenase (subunit beta) PntB [integral membrane protein] (pyridine nucleotide transhydrogenase subunit beta) (nicotinamide nucleotide transhydrogenase subunit beta)	185052	186479	+	intermediary metabolism and respiration
Rv0157A	-0.107275	-1.07719	0.385467	0.780783	NA	Rv0157A	Conserved protein	186495	186623	-	conserved hypotheticals
Rv0158	0.241891	1.18254	0.280475	0.388449	NA	Rv0158	Probable transcriptional regulatory protein (possibly TetR-family)	186785	187429	+	regulatory proteins
Rv0159c	0.36918	1.29162	0.444634	0.406369	NA	PE3	PE family protein PE3	187433	188839	-	PE/PPE
Rv0160c	0.159562	1.11695	0.386476	0.679706	NA	PE4	PE family protein PE4	188931	190439	-	PE/PPE
Rv0161	-0.317265	-1.24597	0.278693	0.254951	NA	Rv0161	Possible oxidoreductase	190607	191956	+	intermediary metabolism and respiration
Rv0162c	-0.175848	-1.12963	0.344501	0.609742	NA	adhE1	Probable zinc-type alcohol dehydrogenase (E subunit) AdhE1	191984	193135	-	intermediary metabolism and respiration
Rv0163	0.434385	1.35133	0.342842	0.205151	NA	Rv0163	Conserved protein	193117	193572	+	conserved hypotheticals
Rv0164	-0.0236193	-1.01651	0.27529	0.931627	0.956822	TB18.5	Conserved protein TB18.5	193626	194111	+	conserved hypotheticals
Rv0165c	-0.0116225	-1.00809	0.230452	0.959777	NA	mce1R	Probable transcriptional regulatory protein Mce1R (probably GntR-family)	194144	194815	-	regulatory proteins
Rv0166	0.206724	1.15406	0.254418	0.416483	0.660764	fadD5	Probable fatty-acid-CoA ligase FadD5 (fatty-acid-CoA synthetase) (fatty-acid-CoA synthase)	194993	196657	+	lipid metabolism
Rv0167	0.298896	1.2302	0.368924	0.417836	0.660996	yrbE1A	Conserved integral membrane protein YrbE1A	196861	197658	+	virulence, detoxification, adaptation
Rv0168	0.258209	1.19599	0.346559	0.456233	0.674263	yrbE1B	Conserved integral membrane protein YrbE1B	197660	198529	+	virulence, detoxification, adaptation
Rv0169	0.522957	1.4369	0.333196	0.116528	0.586673	mce1A	Mce-family protein Mce1A	198534	199898	+	virulence, detoxification, adaptation
Rv0170	0.679008	1.60104	0.404277	0.0930429	0.586673	mce1B	Mce-family protein Mce1B	199895	200935	+	virulence, detoxification, adaptation
Rv0171	0.309456	1.23924	0.304977	0.310256	0.596365	mce1C	Mce-family protein Mce1C	200932	202479	+	virulence, detoxification, adaptation
Rv0172	0.642897	1.56146	0.36425	0.077566	0.586673	mce1D	Mce-family protein Mce1D	202476	204068	+	virulence, detoxification, adaptation
Rv0173	0.448838	1.36494	0.300765	0.135615	0.586673	lprK	Possible Mce-family lipoprotein LprK (Mce-family lipoprotein Mce1E)	204065	205237	+	cell wall and cell processes
Rv0174	0.528535	1.44246	0.29614	0.0743022	0.586673	mce1F	Mce-family protein Mce1F	205231	206778	+	virulence, detoxification, adaptation
Rv0175	0.166184	1.12209	0.225957	0.462056	0.67568	Rv0175	Probable conserved Mce associated membrane protein	206814	207455	+	cell wall and cell processes
Rv0176	0.462859	1.37827	0.372926	0.214549	0.586673	Rv0176	Probable conserved Mce associated transmembrane protein	207452	208420	+	cell wall and cell processes
Rv0177	0.798758	1.7396	0.484036	0.098901	0.586673	Rv0177	Probable conserved Mce associated protein	208417	208971	+	conserved hypotheticals
Rv0178	0.65348	1.57296	0.438355	0.136025	0.586673	Rv0178	Probable conserved Mce associated membrane protein	208938	209672	+	cell wall and cell processes
Rv0179c	0.115092	1.08304	0.296447	0.697841	0.829342	lprO	Possible lipoprotein LprO	209703	210812	-	cell wall and cell processes
Rv0180c	0.218251	1.16332	0.198693	0.272014	NA	Rv0180c	Probable conserved transmembrane protein	210892	212250	-	cell wall and cell processes
Rv0181c	0.614011	1.53051	0.435877	0.15893	NA	Rv0181c	Conserved hypothetical protein	212277	213011	-	conserved hypotheticals
Rv0182c	-0.130048	-1.09433	0.212511	0.540564	NA	sigG	Probable alternative RNA polymerase sigma factor SigG (RNA polymerase ECF type sigma factor)	213028	214140	-	information pathways
Rv0183	-0.00139338	-1.00097	0.221981	0.994992	NA	Rv0183	Possible lysophospholipase	214088	214927	+	intermediary metabolism and respiration
Rv0184	-0.667794	-1.58864	0.485001	0.168545	NA	Rv0184	Conserved hypothetical protein	214969	215718	+	conserved hypotheticals
Rv0185	-0.00825931	-1.00574	0.321796	0.979523	NA	Rv0185	Conserved hypothetical protein	215715	216224	+	conserved hypotheticals
Rv0186	-0.134712	-1.09787	0.262711	0.608109	0.764013	bglS	Probable beta-glucosidase BglS (gentiobiase) (cellobiase) (beta-D-glucoside glucohydrolase)	216269	218344	+	intermediary metabolism and respiration
Rv0186A	-0.170174	-1.12519	0.26864	0.52643	0.720918	mymT	Metallothionein, MymT	218390	218551	-	virulence, detoxification, adaptation
Rv0187	-0.472947	-1.38794	0.327599	0.148831	NA	Rv0187	Probable O-methyltransferase	218705	219367	+	intermediary metabolism and respiration
Rv0188	-0.075872	-1.054	0.236072	0.747913	NA	Rv0188	Probable conserved transmembrane protein	219486	219917	+	cell wall and cell processes
Rv0189c	-0.0963078	-1.06903	0.268277	0.719605	0.841586	ilvD	Probable dihydroxy-acid dehydratase IlvD (dad)	219996	221723	-	intermediary metabolism and respiration
Rv0190	0.0688424	1.04887	0.371054	0.852812	0.917651	Rv0190	Conserved protein	221871	222161	+	conserved hypotheticals
Rv0191	-0.263278	-1.2002	0.243275	0.279153	NA	Rv0191	Probable conserved integral membrane protein	222289	223530	+	cell wall and cell processes
Rv0192	0.292023	1.22436	0.319639	0.360925	0.628867	Rv0192	Conserved hypothetical protein	223564	224664	+	conserved hypotheticals
Rv0192A	0.76455	1.69884	0.484133	0.114287	NA	Rv0192A	Conserved secreted protein	223607	223909	+	cell wall and cell processes
Rv0193c	0.625148	1.54237	0.423759	0.140147	NA	Rv0193c	Hypothetical protein	224724	226571	-	conserved hypotheticals
Rv0194	-0.486009	-1.40057	0.393883	0.217243	NA	Rv0194	Probable transmembrane multidrug efflux pump	226878	230462	+	cell wall and cell processes
Rv0195	0.409112	1.32787	0.430922	0.342424	NA	Rv0195	Possible two component transcriptional regulatory protein (probably LuxR-family)	230899	231534	+	regulatory proteins
Rv0196	-0.326894	-1.25431	0.404553	0.419068	NA	Rv0196	Possible transcriptional regulatory protein	231647	232231	+	regulatory proteins
Rv0197	-0.151695	-1.11087	0.285853	0.595644	NA	Rv0197	Possible oxidoreductase	232231	234519	+	intermediary metabolism and respiration
Rv0198c	-0.139824	-1.10177	0.216263	0.517925	0.714666	zmp1	Probable zinc metalloprotease Zmp1	234516	236507	-	intermediary metabolism and respiration
Rv0199	-0.0423575	-1.0298	0.290115	0.883919	NA	Rv0199	Probable conserved membrane protein	236550	237209	+	cell wall and cell processes
Rv0200	-0.630249	-1.54783	0.440172	0.152194	NA	Rv0200	Possible conserved transmembrane protein	237206	237895	+	cell wall and cell processes
Rv0201c	-0.612066	-1.52845	0.582078	0.29302	NA	Rv0201c	Conserved protein	237892	238395	-	conserved hypotheticals
Rv0202c	-0.00630091	-1.00438	0.158877	0.968365	0.980768	mmpL11	Probable conserved transmembrane transport protein MmpL11	238392	241292	-	cell wall and cell processes
Rv0203	0.120182	1.08687	0.27768	0.665154	NA	Rv0203	Possible exported protein	241514	241924	+	cell wall and cell processes
Rv0204c	-0.192932	-1.14308	0.185794	0.299075	NA	Rv0204c	Probable conserved transmembrane protein	241976	243214	-	cell wall and cell processes
Rv0205	-0.22415	-1.16809	0.348134	0.519666	NA	Rv0205	Probable conserved transmembrane protein	243384	244487	+	cell wall and cell processes
Rv0206c	0.266247	1.20267	0.301134	0.376617	0.634692	mmpL3	Possible conserved transmembrane transport protein MmpL3	244484	247318	-	cell wall and cell processes
Rv0207c	0.0795309	1.05667	0.249198	0.749615	0.853382	Rv0207c	Conserved hypothetical protein	247384	248112	-	conserved hypotheticals
Rv0208c	0.0954665	1.06841	0.394734	0.808896	NA	Rv0208c	Hypothetical methlytransferase (methylase)	248115	248906	-	intermediary metabolism and respiration
Rv0209	-0.898774	-1.86448	0.539678	0.0958353	NA	Rv0209	Hypothetical protein	249038	250123	+	conserved hypotheticals
Rv0210	-0.505725	-1.41984	0.493833	0.305797	NA	Rv0210	Hypothetical protein	250120	251598	+	conserved hypotheticals
Rv0211	-0.126794	-1.09186	0.236789	0.592324	0.757758	pckA	Probable iron-regulated phosphoenolpyruvate carboxykinase [GTP] PckA (phosphoenolpyruvate carboxylase) (PEPCK)(pep carboxykinase)	251782	253602	+	intermediary metabolism and respiration
Rv0212c	-0.119749	-1.08655	0.271674	0.65937	NA	nadR	Possible transcriptional regulatory protein NadR (probably AsnC-family)	253669	254640	-	regulatory proteins
Rv0213c	0.495899	1.4102	0.395967	0.210433	NA	Rv0213c	Possible methyltransferase (methylase)	254637	255950	-	intermediary metabolism and respiration
Rv0214	0.236139	1.17784	0.309377	0.4453	NA	fadD4	Probable fatty-acid-CoA ligase FadD4 (fatty-acid-CoA synthetase) (fatty-acid-CoA synthase)	256064	257677	+	lipid metabolism
Rv0215c	-0.0509464	-1.03594	0.236464	0.829416	NA	fadE3	Probable acyl-CoA dehydrogenase FadE3	257783	258856	-	lipid metabolism
Rv0216	-0.14764	-1.10776	0.287108	0.60709	NA	Rv0216	Double hotdog hydratase	258913	259926	+	intermediary metabolism and respiration
Rv0217c	-0.0356458	-1.02502	0.292387	0.902968	NA	lipW	Possible esterase LipW	259923	260831	-	intermediary metabolism and respiration
Rv0218	0.494438	1.40877	0.31195	0.112969	NA	Rv0218	Probable conserved transmembrane protein	260924	262252	+	cell wall and cell processes
Rv0219	-0.01385	-1.00965	0.403841	0.972641	NA	Rv0219	Probable conserved transmembrane protein	262254	262802	+	cell wall and cell processes
Rv0220	-0.124343	-1.09001	0.207222	0.548476	0.730354	lipC	Probable esterase LipC	262812	264023	+	intermediary metabolism and respiration
Rv0221	0.442092	1.35857	0.400956	0.270203	0.586673	Rv0221	Possible triacylglycerol synthase (diacylglycerol acyltransferase)	264067	265476	+	lipid metabolism
Rv0222	0.252727	1.19146	0.260655	0.332252	NA	echA1	Probable enoyl-CoA hydratase EchA1 (enoyl hydrase) (unsaturated acyl-CoA hydratase) (crotonase)	265507	266295	+	lipid metabolism
Rv0223c	-0.239009	-1.18018	0.287032	0.405019	NA	Rv0223c	Probable aldehyde dehydrogenase	266301	267764	-	intermediary metabolism and respiration
Rv0224c	-0.194167	-1.14406	0.398039	0.625686	NA	Rv0224c	Possible methyltransferase (methylase)	267863	268627	-	intermediary metabolism and respiration
Rv0225	-0.40261	-1.3219	0.460317	0.381772	NA	Rv0225	Possible conserved protein	268663	269817	+	cell wall and cell processes
Rv0226c	-0.0121782	-1.00848	0.239074	0.959374	NA	Rv0226c	Probable conserved transmembrane protein	269834	271564	-	cell wall and cell processes
Rv0227c	0.469868	1.38498	0.363241	0.195823	0.586673	Rv0227c	Probable conserved membrane protein	271574	272839	-	cell wall and cell processes
Rv0228	-0.571172	-1.48573	0.536649	0.287179	NA	Rv0228	Probable integral membrane acyltransferase	273055	274278	+	intermediary metabolism and respiration
Rv0229c	-0.519944	-1.4339	0.316159	0.10006	NA	Rv0229c	Possible conserved membrane protein with PIN domain	274306	274986	-	cell wall and cell processes
Rv0230c	0.435949	1.3528	0.361363	0.227662	NA	php	Probable phosphotriesterase Php (parathion hydrolase) (PTE) (aryldialkylphosphatase) (paraoxonase) (a-esterase) (aryltriphosphatase) (paraoxon hydrolase)	274983	275963	-	lipid metabolism
Rv0231	0.185995	1.1376	0.295277	0.528761	NA	fadE4	Probable acyl-CoA dehydrogenase FadE4	276058	277764	+	lipid metabolism
Rv0232	-0.158093	-1.11581	0.15679	0.313305	NA	Rv0232	Probable transcriptional regulatory protein (probably TetR/AcrR-family)	277899	278588	+	regulatory proteins
Rv0233	-0.327942	-1.25522	0.261249	0.209376	0.586673	nrdB	Ribonucleoside-diphosphate reductase (beta chain) NrdB (ribonucleotide reductase small chain)	278585	279529	+	information pathways
Rv0234c	-0.230153	-1.17296	0.179839	0.200623	NA	gabD1	Succinate-semialdehyde dehydrogenase [NADP+] dependent (SSDH) GabD1	279605	281140	-	intermediary metabolism and respiration
Rv0235c	0.474469	1.38941	0.417743	0.256045	NA	Rv0235c	Probable conserved transmembrane protein	281166	282614	-	cell wall and cell processes
Rv0236A	-0.307529	-1.23759	0.487841	0.52844	NA	Rv0236A	Small secreted protein	286898	287071	-	cell wall and cell processes
Rv0236c	0.0559877	1.03957	0.285295	0.844418	NA	aftD	Possible arabinofuranosyltransferase AftD	282649	286851	-	cell wall and cell processes
Rv0237	-0.694351	-1.61816	0.53204	0.191868	NA	lpqI	Probable conserved lipoprotein LpqI	287186	288352	+	cell wall and cell processes
Rv0238	0.393409	1.31349	0.438776	0.369929	0.63457	Rv0238	Possible transcriptional regulatory protein (probably TetR-family)	288428	289042	+	regulatory proteins
Rv0239	0.238344	1.17964	0.20428	0.243312	NA	vapB24	Possible antitoxin VapB24	289104	289337	+	virulence, detoxification, adaptation
Rv0240	-0.347127	-1.27203	0.372783	0.351762	NA	vapC24	Possible toxin VapC24. Contains PIN domain.	289345	289782	+	virulence, detoxification, adaptation
Rv0241c	-0.511971	-1.426	0.333983	0.125295	0.586673	htdX	Probable 3-hydroxyacyl-thioester dehydratase HtdX	289812	290654	-	intermediary metabolism and respiration
Rv0242c	-0.605263	-1.52126	0.420463	0.150005	NA	fabG4	Probable 3-oxoacyl-[acyl-carrier protein] reductase FabG4 (3-ketoacyl-acyl carrier protein reductase)	290665	292029	-	lipid metabolism
Rv0243	-0.532238	-1.44617	0.376803	0.1578	0.586673	fadA2	Probable acetyl-CoA acyltransferase FadA2 (3-ketoacyl-CoA thiolase) (beta-ketothiolase)	292171	293493	+	lipid metabolism
Rv0244c	0.0407811	1.02867	0.272092	0.88086	0.932997	fadE5	Probable acyl-CoA dehydrogenase FadE5	293798	295633	-	lipid metabolism
Rv0245	-0.28826	-1.22117	0.3576	0.420187	NA	Rv0245	Possible oxidoreductase	296005	296493	+	intermediary metabolism and respiration
Rv0246	0.373643	1.29562	0.343792	0.277112	NA	Rv0246	Probable conserved integral membrane protein	296809	298119	+	cell wall and cell processes
Rv0247c	0.695671	1.61964	0.486642	0.152851	0.586673	Rv0247c	Probable succinate dehydrogenase [iron-sulfur subunit] (succinic dehydrogenase)	298116	298862	-	intermediary metabolism and respiration
Rv0248c	0.330922	1.25782	0.362985	0.361944	0.629574	Rv0248c	Probable succinate dehydrogenase [iron-sulfur subunit] (succinic dehydrogenase)	298863	300803	-	intermediary metabolism and respiration
Rv0249c	0.344164	1.26942	0.469618	0.463644	0.676066	Rv0249c	Probable succinate dehydrogenase [membrane anchor subunit] (succinic dehydrogenase)	300834	301655	-	intermediary metabolism and respiration
Rv0250c	-0.202723	-1.15087	0.32571	0.533676	0.720918	Rv0250c	Conserved protein	301735	302028	-	conserved hypotheticals
Rv0251c	-0.824833	-1.77133	0.314392	0.0087012	0.473538	hsp	Heat shock protein Hsp (heat-stress-induced ribosome-binding protein A)	302173	302652	-	virulence, detoxification, adaptation
Rv0252	0.572477	1.48707	0.311814	0.0663642	NA	nirB	Probable nitrite reductase [NAD(P)H] large subunit [FAD flavoprotein] NirB	302866	305427	+	intermediary metabolism and respiration
Rv0253	0.952053	1.93462	0.364307	0.00896657	NA	nirD	Probable nitrite reductase [NAD(P)H] small subunit NirD	305453	305809	+	intermediary metabolism and respiration
Rv0254c	0.049788	1.03511	0.324689	0.87813	NA	cobU	Probable bifunctional cobalamin biosynthesis protein CobU: cobinamide kinase + cobinamide phosphate guanylyltransferase	305825	306349	-	intermediary metabolism and respiration
Rv0255c	-0.35127	-1.27568	0.478087	0.462498	NA	cobQ1	Probable cobyric acid synthase CobQ1	306374	307858	-	intermediary metabolism and respiration
Rv0256c	0.259455	1.19703	0.322535	0.421152	NA	PPE2	PPE family protein PPE2	307877	309547	-	PE/PPE
Rv0257	0.116257	1.08392	0.294784	0.693301	NA	Rv0257	Conserved hypothetical protein	309699	310073	+	conserved hypotheticals
Rv0258c	0.0902896	1.06458	0.260615	0.729006	NA	Rv0258c	Conserved hypothetical protein	310294	310749	-	conserved hypotheticals
Rv0259c	-0.0848733	-1.06059	0.509567	0.867717	NA	Rv0259c	Conserved hypothetical protein	310774	311517	-	conserved hypotheticals
Rv0260c	-0.357907	-1.28156	0.420015	0.394143	NA	Rv0260c	Possible transcriptional regulatory protein	311514	312659	-	regulatory proteins
Rv0261c	0.181084	1.13374	0.288176	0.529756	NA	narK3	Probable integral membrane nitrite extrusion protein NarK3 (nitrite facilitator)	312759	314168	-	cell wall and cell processes
Rv0262c	0.119588	1.08642	0.287627	0.677576	NA	aac	Aminoglycoside 2'-N-acetyltransferase Aac (Aac(2')-IC)	314309	314854	-	virulence, detoxification, adaptation
Rv0263c	0.0808606	1.05765	0.259946	0.75575	NA	Rv0263c	Conserved hypothetical protein	314864	315766	-	conserved hypotheticals
Rv0264c	-0.292083	-1.22441	0.420354	0.487149	NA	Rv0264c	Conserved hypothetical protein	315783	316415	-	conserved hypotheticals
Rv0265c	0.109572	1.07891	0.315276	0.728184	NA	Rv0265c	Probable periplasmic iron-transport lipoprotein	316511	317503	-	cell wall and cell processes
Rv0266c	-0.107943	-1.07769	0.264667	0.683386	NA	oplA	Probable 5-oxoprolinase OplA (5-oxo-L-prolinase) (pyroglutamase) (5-OPASE)	317525	321154	-	intermediary metabolism and respiration
Rv0267	0.176231	1.12993	0.351472	0.616084	NA	narU	Probable integral membrane nitrite extrusion protein NarU (nitrite facilitator)	321331	322722	+	cell wall and cell processes
Rv0268c	0.487965	1.40247	0.376058	0.194432	NA	Rv0268c	Hypothetical protein	322764	323273	-	conserved hypotheticals
Rv0269c	-0.806488	-1.74895	0.551668	0.143766	NA	Rv0269c	Conserved hypothetical protein	323338	324531	-	conserved hypotheticals
Rv0270	-0.0302394	-1.02118	0.252383	0.904629	0.943163	fadD2	Probable fatty-acid-CoA ligase FadD2 (fatty-acid-CoA synthetase) (fatty-acid-CoA synthase)	324567	326249	+	lipid metabolism
Rv0271c	-0.3272	-1.25458	0.316375	0.301036	NA	fadE6	Probable acyl-CoA dehydrogenase FadE6	326266	328461	-	lipid metabolism
Rv0272c	0.346878	1.27181	0.339277	0.306591	NA	Rv0272c	Unknown protein	328575	329708	-	conserved hypotheticals
Rv0273c	0.533172	1.44711	0.408303	0.191612	NA	Rv0273c	Possible transcriptional regulatory protein	329705	330325	-	regulatory proteins
Rv0274	0.262617	1.19965	0.307896	0.393692	NA	Rv0274	Conserved protein	330422	331003	+	conserved hypotheticals
Rv0275c	-0.346827	-1.27176	0.353195	0.326114	NA	Rv0275c	Possible transcriptional regulatory protein (possibly TetR-family)	330933	331658	-	regulatory proteins
Rv0276	-0.264974	-1.20161	0.269855	0.326142	NA	Rv0276	Conserved hypothetical protein	331748	332668	+	conserved hypotheticals
Rv0277A	0.564043	1.47841	0.443549	0.203494	NA	vapB25	Possible antitoxin VapB25	333160	333417	-	virulence, detoxification, adaptation
Rv0277c	0.287368	1.22041	0.41708	0.490824	0.694594	vapC25	Possible toxin VapC25. Contains PIN domain.	332708	333136	-	virulence, detoxification, adaptation
Rv0278c	-0.0787079	-1.05607	0.335108	0.814307	NA	PE_PGRS3	PE-PGRS family protein PE_PGRS3	333437	336310	-	PE/PPE
Rv0279c	-0.0290535	-1.02034	0.387405	0.940219	NA	PE_PGRS4	PE-PGRS family protein PE_PGRS4	336560	339073	-	PE/PPE
Rv0280	0.700572	1.62515	0.475906	0.141	0.586673	PPE3	PPE family protein PPE3	339364	340974	+	PE/PPE
Rv0281	-0.531983	-1.44592	0.485801	0.273488	NA	Rv0281	Possible S-adenosylmethionine-dependent methyltransferase	340998	341906	+	lipid metabolism
Rv0282	0.632592	1.55035	0.434889	0.145778	0.586673	eccA3	ESX conserved component EccA3. ESX-3 type VII secretion system protein.	342130	344025	+	virulence, detoxification, adaptation
Rv0283	-0.155837	-1.11407	0.328328	0.635045	0.779028	eccB3	ESX conserved component EccB3. ESX-3 type VII secretion system protein. Possible membrane protein.	344022	345638	+	virulence, detoxification, adaptation
Rv0284	0.651022	1.57028	0.346424	0.060208	0.586673	eccC3	ESX conserved component EccC3. ESX-3 type VII secretion system protein. Possible membrane protein.	345635	349627	+	virulence, detoxification, adaptation
Rv0285	1.05103	2.07201	0.498156	0.0348715	NA	PE5	PE family protein PE5	349624	349932	+	PE/PPE
Rv0286	0.684329	1.60695	0.361586	0.0584146	0.586673	PPE4	PPE family protein PPE4	349935	351476	+	PE/PPE
Rv0287	0.247243	1.18694	0.182018	0.174355	0.586673	esxG	ESAT-6 like protein EsxG (conserved protein TB9.8)	351525	351818	+	virulence, detoxification, adaptation
Rv0288	0.108481	1.07809	0.287046	0.705488	0.835532	esxH	Low molecular weight protein antigen 7 EsxH (10 kDa antigen) (CFP-7) (protein TB10.4)	351848	352138	+	virulence, detoxification, adaptation
Rv0289	-0.0695529	-1.04939	0.343725	0.839643	0.915327	espG3	ESX-3 secretion-associated protein EspG3	352149	353036	+	virulence, detoxification, adaptation
Rv0290	-0.344622	-1.26982	0.430994	0.423944	0.663038	eccD3	ESX conserved component EccD3. ESX-3 type VII secretion system protein. Probable transmembrane protein.	353083	354501	+	virulence, detoxification, adaptation
Rv0291	-0.554811	-1.46898	0.515616	0.28192	0.586673	mycP3	Probable membrane-anchored mycosin MycP3 (serine protease) (subtilisin-like protease) (subtilase-like) (mycosin-3)	354498	355883	+	intermediary metabolism and respiration
Rv0292	-0.577424	-1.49218	0.566131	0.307753	NA	eccE3	ESX conserved component EccE3. ESX-3 type VII secretion system protein. Probable transmembrane protein.	355880	356875	+	cell wall and cell processes
Rv0293c	0.447486	1.36366	0.280252	0.110326	0.586673	Rv0293c	Conserved protein	356862	358064	-	conserved hypotheticals
Rv0294	-0.0589261	-1.04169	0.299844	0.844201	NA	tam	Probable trans-aconitate methyltransferase Tam	358171	358956	+	intermediary metabolism and respiration
Rv0295c	-0.403757	-1.32295	0.361146	0.263572	NA	Rv0295c	Conserved protein	358945	359748	-	conserved hypotheticals
Rv0296c	0.00961509	1.00669	0.296827	0.974159	NA	Rv0296c	Probable sulfatase	359758	361155	-	intermediary metabolism and respiration
Rv0297	-0.324288	-1.25205	0.444056	0.465215	NA	PE_PGRS5	PE-PGRS family protein PE_PGRS5	361334	363109	+	PE/PPE
Rv0298	-0.438845	-1.35552	0.442885	0.321745	NA	Rv0298	Hypothetical protein	363252	363479	+	conserved hypotheticals
Rv0299	-0.713172	-1.6394	0.509713	0.161763	NA	Rv0299	Hypothetical protein	363476	363778	+	conserved hypotheticals
Rv0300	-0.405125	-1.3242	0.347704	0.243961	NA	vapB2	Possible antitoxin VapB2	363826	364047	+	virulence, detoxification, adaptation
Rv0301	0.173322	1.12765	0.261209	0.506985	0.706335	vapC2	Possible toxin VapC2	364044	364469	+	virulence, detoxification, adaptation
Rv0302	-0.609459	-1.52569	0.450824	0.176415	NA	Rv0302	Probable transcriptional regulatory protein (probably TetR/AcrR-family)	364605	365237	+	regulatory proteins
Rv0303	-0.611645	-1.528	0.325502	0.0602329	NA	Rv0303	Probable dehydrogenase/reductase	365234	366142	+	intermediary metabolism and respiration
Rv0304c	0.482158	1.39683	0.4039	0.232573	NA	PPE5	PPE family protein PPE5	366150	372764	-	PE/PPE
Rv0305c	0.446144	1.36239	0.398131	0.262459	NA	PPE6	PPE family protein PPE6	372820	375711	-	PE/PPE
Rv0306	0.0662207	1.04697	0.386099	0.863821	NA	Rv0306	Putative oxidoreductase	375914	376585	+	intermediary metabolism and respiration
Rv0307c	0.397761	1.31746	0.284828	0.162565	NA	Rv0307c	Unknown protein	376573	377055	-	conserved hypotheticals
Rv0308	0.102981	1.07399	0.226068	0.648729	NA	Rv0308	Probable conserved integral membrane protein	377113	377829	+	cell wall and cell processes
Rv0309	0.235771	1.17754	0.315995	0.455594	0.674263	Rv0309	Possible conserved exported protein	377931	378587	+	cell wall and cell processes
Rv0310c	0.0294017	1.02059	0.257438	0.909072	NA	Rv0310c	Conserved protein	378657	379148	-	conserved hypotheticals
Rv0311	0.293955	1.226	0.293393	0.316384	NA	Rv0311	Unknown protein	379172	380401	+	conserved hypotheticals
Rv0312	-0.155678	-1.11394	0.250558	0.534386	NA	Rv0312	Conserved hypothetical proline and threonine rich protein	380556	382418	+	conserved hypotheticals
Rv0313	-0.088289	-1.06311	0.303398	0.77105	NA	Rv0313	Conserved protein	382490	382876	+	conserved hypotheticals
Rv0314c	0.0168565	1.01175	0.223143	0.939784	NA	Rv0314c	Possible conserved membrane protein	382879	383541	-	cell wall and cell processes
Rv0315	0.249746	1.189	0.246267	0.310521	0.596365	Rv0315	Possible beta-1,3-glucanase precursor	383602	384486	+	intermediary metabolism and respiration
Rv0316	-0.0580552	-1.04106	0.312415	0.852581	NA	Rv0316	Possible muconolactone isomerase	384535	385149	+	intermediary metabolism and respiration
Rv0317c	-0.0644202	-1.04566	0.248491	0.795445	NA	glpQ2	Possible glycerophosphoryl diester phosphodiesterase GlpQ2 (glycerophosphodiester phosphodiesterase)	385173	385943	-	intermediary metabolism and respiration
Rv0318c	0.0977534	1.07011	0.334255	0.769941	NA	Rv0318c	Probable conserved integral membrane protein	386305	387099	-	cell wall and cell processes
Rv0319	-0.0652381	-1.04626	0.219766	0.766579	NA	pcp	Probable pyrrolidone-carboxylate peptidase Pcp (5-oxoprolyl-peptidase) (pyroglutamyl-peptidase I) (PGP-I) (pyrase)	387148	387816	+	intermediary metabolism and respiration
Rv0320	0.284581	1.21806	0.22002	0.195861	NA	Rv0320	Possible conserved exported protein	387888	388550	+	cell wall and cell processes
Rv0321	0.127827	1.09265	0.26722	0.632394	NA	dcd	Probable deoxycytidine triphosphate deaminase Dcd (dCTP deaminase)	388582	389154	+	intermediary metabolism and respiration
Rv0322	-0.290112	-1.22273	0.407867	0.476905	NA	udgA	Probable UDP-glucose 6-dehydrogenase UdgA (UDP-GLC dehydrogenase) (UDP-GLCDH) (UDPGDH)	389260	390591	+	intermediary metabolism and respiration
Rv0323c	-0.384148	-1.30509	0.315453	0.223313	NA	Rv0323c	Conserved hypothetical protein	390580	391251	-	conserved hypotheticals
Rv0324	-0.638899	-1.55714	0.32757	0.0511262	NA	Rv0324	Possible transcriptional regulatory protein (possibly ArsR-family)	391352	392032	+	regulatory proteins
Rv0325	-0.546956	-1.461	0.382576	0.152813	NA	Rv0325	Hypothetical protein	392039	392263	+	unknown
Rv0326	-0.706569	-1.63192	0.438305	0.106951	NA	Rv0326	Hypothetical protein	392273	392728	+	unknown
Rv0327c	-0.540775	-1.45475	0.393952	0.169848	NA	cyp135A1	Possible cytochrome P450 135A1 Cyp135A1	392696	394045	-	intermediary metabolism and respiration
Rv0328	-0.424355	-1.34197	0.451813	0.347615	NA	Rv0328	Possible transcriptional regulatory protein (possibly TetR/AcrR-family)	394111	394713	+	regulatory proteins
Rv0329c	-0.325013	-1.25268	0.320107	0.309952	NA	Rv0329c	Conserved hypothetical protein	394694	395320	-	conserved hypotheticals
Rv0330c	-0.431268	-1.34842	0.32327	0.182178	NA	Rv0330c	Hypothetical protein	395347	396087	-	conserved hypotheticals
Rv0331	-0.838145	-1.78775	0.266009	0.00162813	NA	Rv0331	Possible dehydrogenase/reductase	396201	397367	+	intermediary metabolism and respiration
Rv0332	-0.874543	-1.83343	0.440571	0.0471421	NA	Rv0332	Conserved protein	397442	398227	+	conserved hypotheticals
Rv0333	-0.382152	-1.30328	0.333246	0.251483	NA	Rv0333	Unknown protein	398254	398628	+	conserved hypotheticals
Rv0334	0.468853	1.38401	0.384628	0.222853	NA	rmlA	Alpha-D-glucose-1-phosphate thymidylyltransferase RmlA (dTDP-glucose synthase) (dTDP-glucose pyrophosphorylase)	398658	399524	+	intermediary metabolism and respiration
Rv0335c	-0.765796	-1.70031	0.607762	0.20766	NA	PE6	PE family protein PE6	399535	400050	-	PE/PPE
Rv0336	0.11036	1.0795	0.327824	0.736385	NA	Rv0336	Conserved 13E12 repeat family protein	400192	401703	+	insertion seqs and phages
Rv0337c	-0.010404	-1.00724	0.205731	0.959667	0.977075	aspC	Probable aspartate aminotransferase AspC (transaminase A) (ASPAT)	401873	403162	-	intermediary metabolism and respiration
Rv0338c	0.232053	1.1745	0.322455	0.471745	0.678836	Rv0338c	Probable iron-sulfur-binding reductase	403193	405841	-	intermediary metabolism and respiration
Rv0339c	-0.0969704	-1.06953	0.198946	0.625961	NA	Rv0339c	Possible transcriptional regulatory protein	405950	408448	-	regulatory proteins
Rv0340	-0.0224681	-1.0157	0.2157	0.917039	NA	Rv0340	Conserved protein	408634	409173	+	conserved hypotheticals
Rv0341	-0.524563	-1.4385	0.363618	0.149127	NA	iniB	Isoniazid inductible gene protein IniB	409362	410801	+	cell wall and cell processes
Rv0342	0.273233	1.20851	0.255666	0.2852	0.586673	iniA	Isoniazid inductible gene protein IniA	410838	412760	+	cell wall and cell processes
Rv0343	-0.554179	-1.46833	0.404775	0.170966	NA	iniC	Isoniazid inductible gene protein IniC	412757	414238	+	cell wall and cell processes
Rv0344c	-0.114567	-1.08265	0.264125	0.664463	NA	lpqJ	Probable lipoprotein LpqJ	414381	414941	-	cell wall and cell processes
Rv0345	-0.568576	-1.48306	0.550882	0.302016	NA	Rv0345	Conserved hypothetical protein	415050	415460	+	conserved hypotheticals
Rv0346c	0.381853	1.30301	0.334786	0.254041	0.586673	ansP2	Possible L-asparagine permease AnsP2 (L-asparagine transport protein)	415502	416965	-	cell wall and cell processes
Rv0347	-0.259411	-1.19699	0.40303	0.519802	NA	Rv0347	Probable conserved membrane protein	417304	418290	+	cell wall and cell processes
Rv0348	-0.0323153	-1.02265	0.454472	0.943314	NA	Rv0348	Possible transcriptional regulatory protein	418293	418946	+	regulatory proteins
Rv0349	-0.047479	-1.03346	0.373673	0.898892	NA	Rv0349	Hypothetical protein	418949	419608	+	conserved hypotheticals
Rv0350	-0.258968	-1.19662	0.27885	0.353046	0.624312	dnaK	Probable chaperone protein DnaK (heat shock protein 70) (heat shock 70 kDa protein) (HSP70)	419835	421712	+	virulence, detoxification, adaptation
Rv0351	-0.358237	-1.28186	0.312885	0.25223	0.586673	grpE	Probable GrpE protein (HSP-70 cofactor)	421709	422416	+	virulence, detoxification, adaptation
Rv0352	-0.160625	-1.11777	0.352062	0.648217	0.787667	dnaJ1	Probable chaperone protein DnaJ1	422452	423639	+	virulence, detoxification, adaptation
Rv0353	-0.11856	-1.08565	0.265553	0.65526	0.79479	hspR	Probable heat shock protein transcriptional repressor HspR (MerR family)	423639	424019	+	virulence, detoxification, adaptation
Rv0354c	0.585423	1.50048	0.485139	0.227542	NA	PPE7	PPE family protein PPE7	424269	424694	-	PE/PPE
Rv0355c	0.612983	1.52942	0.427707	0.151805	0.586673	PPE8	PPE family protein PPE8	424777	434679	-	PE/PPE
Rv0356c	0.484509	1.39911	0.33071	0.142905	NA	Rv0356c	Conserved protein	434830	435474	-	conserved hypotheticals
Rv0357c	-0.0212158	-1.01481	0.227899	0.92583	NA	purA	Probable adenylosuccinate synthetase PurA (imp--aspartate ligase) (ADSS) (ampsase)	435471	436769	-	intermediary metabolism and respiration
Rv0358	-0.563286	-1.47763	0.570136	0.323159	NA	Rv0358	Conserved protein	436860	437507	+	conserved hypotheticals
Rv0359	-0.649304	-1.56841	0.497426	0.191782	NA	Rv0359	Probable conserved integral membrane protein	437518	438297	+	cell wall and cell processes
Rv0360c	-0.777029	-1.7136	0.562245	0.166968	NA	Rv0360c	Conserved protein	438302	438739	-	conserved hypotheticals
Rv0361	-0.101898	-1.07318	0.200679	0.61162	NA	Rv0361	Probable conserved membrane protein	438822	439649	+	cell wall and cell processes
Rv0362	0.0748659	1.05326	0.247693	0.762459	NA	mgtE	Possible Mg2+ transport transmembrane protein MgtE	439871	441253	+	cell wall and cell processes
Rv0363c	0.0938487	1.06721	0.226139	0.678139	0.810612	fba	Probable fructose-bisphosphate aldolase Fba	441265	442299	-	intermediary metabolism and respiration
Rv0364	0.626253	1.54355	0.409115	0.125831	0.586673	Rv0364	Possible conserved transmembrane protein	442395	443078	+	cell wall and cell processes
Rv0365c	0.00405969	1.00282	0.280924	0.98847	NA	Rv0365c	Conserved protein	443067	444197	-	conserved hypotheticals
Rv0366c	0.0509204	1.03593	0.33795	0.880233	NA	Rv0366c	Conserved hypothetical protein	444222	444815	-	conserved hypotheticals
Rv0367c	-0.591243	-1.50654	0.572083	0.301373	NA	Rv0367c	Hypothetical protein	444844	445233	-	conserved hypotheticals
Rv0368c	-0.681211	-1.60349	0.54206	0.208859	NA	Rv0368c	Conserved hypothetical protein	445314	446525	-	conserved hypotheticals
Rv0369c	0.147969	1.10801	0.386178	0.701599	NA	Rv0369c	Possible membrane oxidoreductase	446531	447046	-	intermediary metabolism and respiration
Rv0370c	0.0262519	1.01836	0.331931	0.936962	NA	Rv0370c	Possible oxidoreductase	447147	448043	-	intermediary metabolism and respiration
Rv0371c	-0.590778	-1.50606	0.57464	0.30391	NA	Rv0371c	Conserved hypothetical protein	448040	448633	-	conserved hypotheticals
Rv0372c	-0.60463	-1.52059	0.620473	0.329825	NA	Rv0372c	Conserved hypothetical protein	448630	449385	-	conserved hypotheticals
Rv0373c	0.141865	1.10333	0.211752	0.502883	NA	Rv0373c	Probable carbon monoxyde dehydrogenase (large chain)	449404	451803	-	intermediary metabolism and respiration
Rv0374c	0.0417551	1.02937	0.42773	0.922234	NA	Rv0374c	Probable carbon monoxyde dehydrogenase (small chain)	451800	452279	-	intermediary metabolism and respiration
Rv0375c	0.186895	1.13831	0.383569	0.62608	NA	Rv0375c	Probable carbon monoxyde dehydrogenase (medium chain)	452294	453154	-	intermediary metabolism and respiration
Rv0376c	-0.280201	-1.21436	0.321884	0.384026	NA	Rv0376c	Conserved hypothetical protein	453230	454372	-	conserved hypotheticals
Rv0377	-0.417701	-1.3358	0.436188	0.338256	NA	Rv0377	Probable transcriptional regulatory protein (probably LysR-family)	454421	455386	+	regulatory proteins
Rv0378	-0.264964	-1.20161	0.60037	0.658971	NA	Rv0378	Conserved hypothetical glycine rich protein	455637	455858	+	conserved hypotheticals
Rv0379	-0.197279	-1.14653	0.36954	0.593445	NA	secE2	Possible protein transport protein SecE2	455977	456192	+	cell wall and cell processes
Rv0380c	-0.551207	-1.46531	0.469181	0.240064	NA	Rv0380c	Possible RNA methyltransferase (RNA methylase)	456268	456819	-	intermediary metabolism and respiration
Rv0381c	-0.620505	-1.53741	0.577624	0.282716	NA	Rv0381c	Hypothetical protein	456915	457823	-	conserved hypotheticals
Rv0382c	-0.246715	-1.1865	0.281778	0.381266	NA	pyrE	Probable orotate phosphoribosyltransferase PyrE (OPRT) (oprtase)	457841	458380	-	intermediary metabolism and respiration
Rv0383c	-0.591947	-1.50728	0.323954	0.0676609	0.586673	Rv0383c	Possible conserved secreted protein	458461	459315	-	cell wall and cell processes
Rv0384c	-1.33386	-2.52075	0.524923	0.011052	0.568072	clpB	Probable endopeptidase ATP binding protein (chain B) ClpB (ClpB protein) (heat shock protein F84.1)	459456	462002	-	virulence, detoxification, adaptation
Rv0385	-0.314787	-1.24383	0.258503	0.223327	NA	Rv0385	Probable monooxygenase	462135	463307	+	intermediary metabolism and respiration
Rv0386	-0.340209	-1.26594	0.298768	0.254826	NA	Rv0386	Probable transcriptional regulatory protein (probably LuxR/UhpA-family)	463411	466668	+	regulatory proteins
Rv0387c	-0.450134	-1.36617	0.50056	0.368514	NA	Rv0387c	Conserved hypothetical protein	466672	467406	-	conserved hypotheticals
Rv0388c	-0.045216	-1.03184	0.2632	0.8636	NA	PPE9	PPE family protein PPE9	467459	468001	-	PE/PPE
Rv0389	-0.00116681	-1.00081	0.237974	0.996088	NA	purT	Probable phosphoribosylglycinamide formyltransferase 2 PurT (GART 2) (gar transformylase 2) (5'-phosphoribosylglycinamide transformylase 2) (formate-dependent gar transformylase)	468335	469594	+	intermediary metabolism and respiration
Rv0390	-0.682855	-1.60531	0.55173	0.215842	NA	Rv0390	Conserved protein	469591	470013	+	conserved hypotheticals
Rv0391	0.367009	1.28968	0.284848	0.197593	NA	metZ	Probable O-succinylhomoserine sulfhydrylase MetZ (OSH sulfhydrylase)	470010	471230	+	intermediary metabolism and respiration
Rv0392c	-0.14784	-1.10791	0.282553	0.600816	NA	ndhA	Probable membrane NADH dehydrogenase NdhA	471227	472639	-	intermediary metabolism and respiration
Rv0393	-0.611635	-1.52799	0.620415	0.324208	NA	Rv0393	Conserved 13E12 repeat family protein	472781	474106	+	insertion seqs and phages
Rv0394c	-0.191176	-1.14169	0.274076	0.485472	NA	Rv0394c	Possible secreted protein	474122	474841	-	cell wall and cell processes
Rv0395	-0.366545	-1.28926	0.611886	0.549146	NA	Rv0395	Hypothetical protein	474940	475344	+	conserved hypotheticals
Rv0396	-0.152928	-1.11182	0.499732	0.759589	NA	Rv0396	Hypothetical protein	475350	475742	+	conserved hypotheticals
Rv0397	-0.0727128	-1.05169	0.498142	0.883947	NA	Rv0397	Conserved 13E12 repeat family protein	475816	476184	+	insertion seqs and phages
Rv0397A	0.378346	1.29985	0.372074	0.309222	NA	Rv0397A	Conserved protein	476394	476642	+	conserved hypotheticals
Rv0398c	-0.31496	-1.24398	0.549295	0.566381	NA	Rv0398c	Possible secreted protein	476679	477320	-	cell wall and cell processes
Rv0399c	0.315185	1.24417	0.370087	0.394407	NA	lpqK	Possible conserved lipoprotein LpqK	477327	478556	-	cell wall and cell processes
Rv0400c	0.00154552	1.00107	0.210066	0.99413	NA	fadE7	Acyl-CoA dehydrogenase FadE7	478566	479753	-	lipid metabolism
Rv0401	-0.816603	-1.76125	0.605538	0.177479	NA	Rv0401	Probable conserved transmembrane protein	479789	480160	+	cell wall and cell processes
Rv0402c	0.570233	1.48476	0.476596	0.231513	0.586673	mmpL1	Probable conserved transmembrane transport protein MmpL1	480355	483231	-	cell wall and cell processes
Rv0403c	0.14511	1.10581	0.337274	0.667018	NA	mmpS1	Probable conserved membrane protein MmpS1	483228	483656	-	cell wall and cell processes
Rv0404	0.874816	1.83377	0.503412	0.082251	0.586673	fadD30	Fatty-acid-AMP ligase FadD30 (fatty-acid-AMP synthetase) (fatty-acid-AMP synthase)	483977	485734	+	lipid metabolism
Rv0405	0.95171	1.93416	0.482653	0.048629	0.586673	pks6	Probable membrane bound polyketide synthase Pks6	485731	489939	+	lipid metabolism
Rv0406c	-0.0730473	-1.05194	0.282979	0.796301	NA	Rv0406c	Beta lactamase like protein	489887	490705	-	conserved hypotheticals
Rv0407	-0.0412543	-1.02901	0.293691	0.88829	NA	fgd1	F420-dependent glucose-6-phosphate dehydrogenase Fgd1	490783	491793	+	intermediary metabolism and respiration
Rv0408	0.19028	1.14098	0.221247	0.389772	0.638835	pta	Probable phosphate acetyltransferase Pta (phosphotransacetylase)	491786	493858	+	intermediary metabolism and respiration
Rv0409	0.12209	1.08831	0.196275	0.533919	NA	ackA	Probable acetate kinase AckA (acetokinase)	493851	495008	+	intermediary metabolism and respiration
Rv0410c	-0.28011	-1.21429	0.156702	0.0738509	0.586673	pknG	Serine/threonine-protein kinase PknG (protein kinase G) (STPK G)	495062	497314	-	regulatory proteins
Rv0411c	-0.572008	-1.48659	0.380673	0.132937	NA	glnH	Probable glutamine-binding lipoprotein GlnH (GLNBP)	497314	498300	-	cell wall and cell processes
Rv0412c	-0.385526	-1.30634	0.237605	0.104686	0.586673	Rv0412c	Possible conserved membrane protein	498300	499619	-	cell wall and cell processes
Rv0413	-0.750862	-1.6828	0.516108	0.145709	NA	mutT3	Possible mutator protein MutT3 (7,8-dihydro-8-oxoguanine-triphosphatase) (8-oxo-dGTPase) (dGTP pyrophosphohydrolase)	499713	500366	+	information pathways
Rv0414c	-0.997301	-1.99626	0.621175	0.108382	NA	thiE	Thiamine-phosphate pyrophosphorylase ThiE (TMP pyrophosphorylase) (TMP-PPASE) (thiamine-phosphate synthase)	500350	501018	-	intermediary metabolism and respiration
Rv0415	-0.0333223	-1.02337	0.31477	0.915692	NA	thiO	Possible thiamine biosynthesis oxidoreductase ThiO	501148	502170	+	intermediary metabolism and respiration
Rv0416	0.629807	1.54736	0.371676	0.0901698	NA	thiS	Possible protein ThiS	502167	502373	+	intermediary metabolism and respiration
Rv0417	0.14568	1.10625	0.267102	0.585472	NA	thiG	Probable thiamin biosynthesis protein ThiG (thiazole biosynthesis protein)	502366	503124	+	intermediary metabolism and respiration
Rv0418	-0.182009	-1.13446	0.216905	0.401405	0.647941	lpqL	Probable lipoprotein aminopeptidase LpqL	503496	504998	+	cell wall and cell processes
Rv0419	0.298264	1.22966	0.34762	0.390883	0.638835	lpqM	Possible lipoprotein peptidase LpqM	505086	506582	+	cell wall and cell processes
Rv0420c	0.228888	1.17193	0.332039	0.49061	NA	Rv0420c	Possible transmembrane protein	506561	506971	-	cell wall and cell processes
Rv0421c	-0.604326	-1.52027	0.559524	0.28011	NA	Rv0421c	Conserved hypothetical protein	507132	507761	-	conserved hypotheticals
Rv0422c	-0.418475	-1.33651	0.440419	0.342024	NA	thiD	Probable phosphomethylpyrimidine kinase ThiD (HMP-phosphate kinase) (HMP-P kinase)	507758	508555	-	intermediary metabolism and respiration
Rv0423c	-0.00421793	-1.00293	0.191473	0.982425	0.987227	thiC	Probable thiamine biosynthesis protein ThiC	508582	510225	-	intermediary metabolism and respiration
Rv0424c	0.426556	1.34402	0.345227	0.216615	0.586673	Rv0424c	Hypothetical protein	510377	510652	-	conserved hypotheticals
Rv0425c	-0.180221	-1.13306	0.234439	0.442053	0.673739	ctpH	Possible metal cation transporting P-type ATPase CtpH	510702	515321	-	cell wall and cell processes
Rv0426c	0.224537	1.1684	0.407039	0.581199	NA	Rv0426c	Possible transmembrane protein	515373	515816	-	cell wall and cell processes
Rv0427c	0.246313	1.18617	0.280239	0.379436	NA	xthA	Probable exodeoxyribonuclease III protein XthA (exonuclease III) (EXO III) (AP endonuclease VI)	516017	516892	-	information pathways
Rv0428c	-0.448094	-1.36424	0.366972	0.222064	NA	Rv0428c	GCN5-related N-acetyltransferase	516895	517803	-	intermediary metabolism and respiration
Rv0429c	-0.121304	-1.08772	0.383247	0.75161	NA	def	Probable polypeptide deformylase Def (PDF) (formylmethionine deformylase)	517803	518396	-	information pathways
Rv0430	0.340717	1.26639	0.42826	0.426273	NA	Rv0430	Conserved hypothetical protein	518733	519041	+	conserved hypotheticals
Rv0431	0.232613	1.17496	0.369981	0.529534	NA	Rv0431	Putative tuberculin related peptide	519073	519567	+	cell wall and cell processes
Rv0432	-0.559631	-1.47389	0.434045	0.19728	NA	sodC	Periplasmic superoxide dismutase [Cu-Zn] SodC	519600	520322	+	virulence, detoxification, adaptation
Rv0433	0.200638	1.14921	0.267039	0.452447	0.673739	Rv0433	Conserved hypothetical protein	520324	521454	+	conserved hypotheticals
Rv0434	-0.203148	-1.15121	0.32406	0.530736	NA	Rv0434	Conserved hypothetical protein	521514	522167	+	conserved hypotheticals
Rv0435c	-0.637451	-1.55558	0.475729	0.180263	NA	Rv0435c	Putative conserved ATPase	522347	524533	-	cell wall and cell processes
Rv0436c	-0.244185	-1.18442	0.286022	0.393255	NA	pssA	Probable CDP-diacylglycerol--serine O-phosphatidyltransferase PssA (PS synthase) (phosphatidylserine synthase)	524530	525390	-	lipid metabolism
Rv0437c	-0.692677	-1.61628	0.439635	0.115124	NA	psd	Possible phosphatidylserine decarboxylase Psd (PS decarboxylase)	525387	526082	-	lipid metabolism
Rv0438c	-0.260211	-1.19765	0.240006	0.278283	NA	moeA2	Probable molybdopterin biosynthesis protein MoeA2	526143	527360	-	intermediary metabolism and respiration
Rv0439c	-0.212616	-1.15879	0.180658	0.239237	NA	Rv0439c	Probable dehydrogenase/reductase	527379	528314	-	intermediary metabolism and respiration
Rv0440	-0.411432	-1.33001	0.232222	0.0764416	0.586673	groEL2	60 kDa chaperonin 2 GroEL2 (protein CPN60-2) (GroEL protein 2) (65 kDa antigen) (heat shock protein 65) (cell wall protein A) (antigen A)	528608	530230	+	virulence, detoxification, adaptation
Rv0441c	-0.468353	-1.38353	0.448068	0.295897	NA	Rv0441c	Hypothetical protein	530296	530724	-	conserved hypotheticals
Rv0442c	0.0400567	1.02815	0.228376	0.860767	NA	PPE10	PPE family protein PPE10	530751	532214	-	PE/PPE
Rv0443	0.193942	1.14388	0.220458	0.37901	NA	Rv0443	Conserved protein	532396	532911	+	conserved hypotheticals
Rv0444c	-0.34249	-1.26794	0.33876	0.312011	NA	rskA	Anti-sigma factor RskA (regulator of sigma K)	533091	533789	-	information pathways
Rv0445c	-0.368713	-1.2912	0.325649	0.257533	NA	sigK	Alternative RNA polymerase sigma factor SigK	533833	534396	-	information pathways
Rv0446c	-0.095845	-1.06869	0.276817	0.729162	NA	Rv0446c	Possible conserved transmembrane protein	534445	535215	-	cell wall and cell processes
Rv0447c	0.281255	1.21525	0.283013	0.320326	NA	ufaA1	Probable cyclopropane-fatty-acyl-phospholipid synthase UfaA1 (cyclopropane fatty acid synthase) (CFA synthase)	535224	536507	-	lipid metabolism
Rv0448c	0.141917	1.10337	0.376033	0.705872	NA	Rv0448c	Conserved hypothetical protein	536504	537169	-	conserved hypotheticals
Rv0449c	-0.0394337	-1.02771	0.319718	0.901839	NA	Rv0449c	Conserved hypothetical protein	537229	538548	-	conserved hypotheticals
Rv0450c	0.726227	1.65431	0.470639	0.122815	0.586673	mmpL4	Probable conserved transmembrane transport protein MmpL4	538588	541491	-	cell wall and cell processes
Rv0451c	0.802637	1.74429	0.500626	0.108875	0.586673	mmpS4	Probable conserved membrane protein MmpS4	541488	541910	-	cell wall and cell processes
Rv0452	-0.519313	-1.43327	0.457813	0.256654	NA	Rv0452	Possible transcriptional regulatory protein	542142	542852	+	regulatory proteins
Rv0453	0.045908	1.03233	0.312789	0.883314	NA	PPE11	PPE family protein PPE11	543174	544730	+	PE/PPE
Rv0454	-0.448825	-1.36493	0.421635	0.287108	NA	Rv0454	Conserved hypothetical protein	544835	545185	+	conserved hypotheticals
Rv0455c	0.738094	1.66797	0.498275	0.138527	0.586673	Rv0455c	Conserved protein	545375	545821	-	conserved hypotheticals
Rv0456A	-0.398878	-1.31848	0.545055	0.464283	NA	mazF1	Possible toxin MazF1	547076	547357	-	virulence, detoxification, adaptation
Rv0456B	0.249298	1.18863	0.350247	0.476603	NA	mazE1	Possible antitoxin MazE1	547344	547517	-	virulence, detoxification, adaptation
Rv0456c	-0.224351	-1.16825	0.249691	0.368911	NA	echA2	enoyl-CoA hydratase EchA2 (enoyl hydrase) (unsaturated acyl-CoA hydratase) (crotonase)	545889	546803	-	lipid metabolism
Rv0457c	0.214724	1.16048	0.372668	0.564493	NA	Rv0457c	Probable peptidase	547586	549607	-	intermediary metabolism and respiration
Rv0458	-0.248687	-1.18813	0.279187	0.373062	NA	Rv0458	Probable aldehyde dehydrogenase	549675	551198	+	intermediary metabolism and respiration
Rv0459	-0.487053	-1.40158	0.520904	0.34978	NA	Rv0459	Conserved hypothetical protein	551198	551689	+	conserved hypotheticals
Rv0460	0.0199625	1.01393	0.466708	0.965882	NA	Rv0460	Conserved hydrophobic protein	551749	551988	+	conserved hypotheticals
Rv0461	-0.0761994	-1.05424	0.200771	0.704291	NA	Rv0461	Probable transmembrane protein	552026	552550	+	cell wall and cell processes
Rv0462	0.275972	1.21081	0.288513	0.338804	0.620652	lpdC	Dihydrolipoamide dehydrogenase LpdC (lipoamide reductase (NADH)) (lipoyl dehydrogenase) (dihydrolipoyl dehydrogenase) (diaphorase)	552614	554008	+	intermediary metabolism and respiration
Rv0463	0.180873	1.13357	0.367545	0.622642	NA	Rv0463	Probable conserved membrane protein	554016	554309	+	cell wall and cell processes
Rv0464c	0.0781898	1.05569	0.227383	0.730945	0.845072	Rv0464c	Conserved protein	554313	554885	-	conserved hypotheticals
Rv0465c	-0.594654	-1.51011	0.293917	0.0430522	NA	Rv0465c	Probable transcriptional regulatory protein	554882	556306	-	regulatory proteins
Rv0466	0.449945	1.36599	0.215251	0.0365886	NA	Rv0466	Conserved protein	556458	557252	+	conserved hypotheticals
Rv0467	0.205977	1.15347	0.274248	0.452615	0.673739	icl1	Isocitrate lyase Icl (isocitrase) (isocitratase)	557527	558813	+	intermediary metabolism and respiration
Rv0468	0.584029	1.49903	0.383988	0.12827	NA	fadB2	3-hydroxybutyryl-CoA dehydrogenase FadB2 (beta-hydroxybutyryl-CoA dehydrogenase) (BHBD)	558895	559755	+	lipid metabolism
Rv0469	1.02688	2.03761	0.526556	0.0511549	0.586673	umaA	Possible mycolic acid synthase UmaA	559888	560748	+	lipid metabolism
Rv0470A	-0.482926	-1.39758	0.414317	0.243778	NA	Rv0470A	Hypothetical protein	561854	562294	-	conserved hypotheticals
Rv0470c	0.451386	1.36735	0.384133	0.239964	0.586673	pcaA	Mycolic acid synthase PcaA (cyclopropane synthase)	560848	561711	-	lipid metabolism
Rv0471c	-0.699557	-1.62401	0.40924	0.0873759	NA	Rv0471c	Hypothetical protein	562225	562713	-	conserved hypotheticals
Rv0472c	0.383962	1.30492	0.325209	0.237736	0.586673	Rv0472c	Probable transcriptional regulatory protein (possibly TetR-family)	562723	563427	-	regulatory proteins
Rv0473	0.0317669	1.02226	0.237468	0.893582	NA	Rv0473	Possible conserved transmembrane protein	563564	564934	+	cell wall and cell processes
Rv0474	0.349942	1.27451	0.278595	0.209083	NA	Rv0474	Probable transcriptional regulatory protein	565021	565443	+	regulatory proteins
Rv0475	0.142972	1.10418	0.311212	0.645944	0.786028	hbhA	Iron-regulated heparin binding hemagglutinin HbhA (adhesin)	565797	566396	+	cell wall and cell processes
Rv0476	0.102824	1.07387	0.294247	0.726753	NA	Rv0476	Possible conserved transmembrane protein	566508	566771	+	cell wall and cell processes
Rv0477	-0.241763	-1.18244	0.316956	0.445604	NA	Rv0477	Possible conserved secreted protein	566776	567222	+	cell wall and cell processes
Rv0478	-0.546555	-1.46059	0.328113	0.0957626	NA	deoC	Probable deoxyribose-phosphate aldolase DeoC (phosphodeoxyriboaldolase) (deoxyriboaldolase)	567222	567896	+	intermediary metabolism and respiration
Rv0479c	0.589232	1.50445	0.407807	0.148492	0.586673	Rv0479c	Probable conserved membrane protein	567921	568967	-	cell wall and cell processes
Rv0480c	-0.194608	-1.14441	0.322972	0.546806	NA	Rv0480c	Possible amidohydrolase	568964	569806	-	intermediary metabolism and respiration
Rv0481c	0.239107	1.18026	0.239085	0.317265	NA	Rv0481c	Hypothetical protein	569988	570512	-	conserved hypotheticals
Rv0482	0.383709	1.30469	0.286351	0.180247	NA	murB	Probable UDP-N-acetylenolpyruvoylglucosamine reductase MurB (UDP-N-acetylmuramate dehydrogenase)	570539	571648	+	cell wall and cell processes
Rv0483	0.233146	1.17539	0.243979	0.339276	0.620652	lprQ	Probable conserved lipoprotein LprQ	571710	573065	+	cell wall and cell processes
Rv0484c	-0.539236	-1.4532	0.469921	0.251174	NA	Rv0484c	Probable short-chain type oxidoreductase	573046	573801	-	intermediary metabolism and respiration
Rv0485	-0.53705	-1.451	0.252427	0.0333748	0.586673	Rv0485	Possible transcriptional regulatory protein	573984	575300	+	regulatory proteins
Rv0486	-0.590041	-1.50529	0.526987	0.262862	NA	mshA	Glycosyltransferase MshA	575348	576790	+	intermediary metabolism and respiration
Rv0487	0.192978	1.14312	0.205354	0.347355	NA	Rv0487	Conserved hypothetical protein	576787	577338	+	conserved hypotheticals
Rv0488	0.501086	1.41528	0.435851	0.250278	NA	Rv0488	Probable conserved integral membrane protein	577664	578269	+	cell wall and cell processes
Rv0489	-0.20391	-1.15182	0.325598	0.531142	NA	gpm1	Probable phosphoglycerate mutase 1 Gpm1 (phosphoglyceromutase) (PGAM) (BPG-dependent PGAM)	578426	579175	+	intermediary metabolism and respiration
Rv0490	-0.235155	-1.17703	0.270345	0.384393	0.638835	senX3	Putative two component sensor histidine kinase SenX3	579349	580581	+	regulatory proteins
Rv0491	0.0129813	1.00904	0.209163	0.950512	NA	regX3	Two component sensory transduction protein RegX3 (transcriptional regulatory protein) (probably LuxR-family)	580809	581492	+	regulatory proteins
Rv0492A	-0.401369	-1.32076	0.366531	0.273496	NA	Rv0492A	Hypothetical protein	583375	583704	-	conserved hypotheticals
Rv0492c	-0.660343	-1.58046	0.51162	0.196811	NA	Rv0492c	Probable oxidoreductase GMC-type	581489	583378	-	intermediary metabolism and respiration
Rv0493c	-0.723393	-1.65106	0.497019	0.145541	NA	Rv0493c	Conserved protein	583701	584690	-	conserved hypotheticals
Rv0494	-0.531848	-1.44578	0.60883	0.38236	NA	Rv0494	Probable transcriptional regulatory protein (probably GntR-family)	584695	585423	+	regulatory proteins
Rv0495c	-0.18137	-1.13396	0.193779	0.349293	NA	Rv0495c	Conserved hypothetical protein	585424	586314	-	conserved hypotheticals
Rv0496	-0.214577	-1.16036	0.314711	0.495351	NA	Rv0496	Conserved hypothetical protein	586394	587380	+	conserved hypotheticals
Rv0497	0.275128	1.2101	0.337552	0.415034	NA	Rv0497	Probable conserved transmembrane protein	587377	588309	+	cell wall and cell processes
Rv0498	-0.367875	-1.29045	0.420991	0.38221	NA	Rv0498	Conserved hypothetical protein	588325	589167	+	conserved hypotheticals
Rv0499	-0.506511	-1.42061	0.504464	0.315351	NA	Rv0499	Conserved hypothetical protein	589183	590058	+	conserved hypotheticals
Rv0500	-0.142785	-1.10403	0.268178	0.594433	NA	proC	Probable pyrroline-5-carboxylate reductase ProC (P5CR) (P5C reductase)	590083	590970	+	intermediary metabolism and respiration
Rv0500A	0.167267	1.12293	0.211649	0.429352	NA	Rv0500A	Conserved protein	591111	591347	+	conserved hypotheticals
Rv0500B	0.462503	1.37793	0.317037	0.144612	NA	Rv0500B	Conserved hypothetical protein	591475	591576	+	conserved hypotheticals
Rv0501	0.614843	1.53139	0.438828	0.161184	0.586673	galE2	Possible UDP-glucose 4-epimerase GalE2 (galactowaldenase) (UDP-galactose 4-epimerase) (uridine diphosphate galactose 4-epimerase) (uridine diphospho-galactose 4-epimerase)	591654	592784	+	intermediary metabolism and respiration
Rv0502	0.460506	1.37602	0.374853	0.21926	0.586673	Rv0502	Conserved protein	592791	593867	+	conserved hypotheticals
Rv0503c	0.414001	1.33238	0.383317	0.280121	0.586673	cmaA2	Cyclopropane-fatty-acyl-phospholipid synthase 2 CmaA2 (cyclopropane fatty acid synthase) (CFA synthase) (cyclopropane mycolic acid synthase 2) (mycolic acid trans-cyclopropane synthetase)	593871	594779	-	lipid metabolism
Rv0504c	0.493203	1.40757	0.378674	0.192764	NA	Rv0504c	Conserved protein	594802	595302	-	conserved hypotheticals
Rv0505c	-0.469244	-1.38438	0.346954	0.176225	NA	serB1	Possible phosphoserine phosphatase SerB1 (PSP) (O-phosphoserine phosphohydrolase) (pspase)	595464	596585	-	intermediary metabolism and respiration
Rv0506	0.517126	1.4311	0.376383	0.169461	NA	mmpS2	Probable conserved membrane protein MmpS2	596759	597202	+	cell wall and cell processes
Rv0507	0.764167	1.69839	0.485185	0.115256	0.586673	mmpL2	Probable conserved transmembrane transport protein MmpL2	597199	600105	+	cell wall and cell processes
Rv0508	-0.178008	-1.13132	0.463658	0.701037	NA	Rv0508	Conserved hypothetical protein	600098	600391	+	conserved hypotheticals
Rv0509	-0.172954	-1.12736	0.257758	0.502225	0.703388	hemA	Probable glutamyl-tRNA reductase HemA (GLUTR)	600441	601847	+	intermediary metabolism and respiration
Rv0510	-0.210907	-1.15742	0.293775	0.472808	0.678836	hemC	Probable porphobilinogen deaminase HemC (PBG) (hydroxymethylbilane synthase) (HMBS) (pre-uroporphyrinogen synthase)	601857	602786	+	intermediary metabolism and respiration
Rv0511	-0.510602	-1.42464	0.446874	0.253201	0.586673	hemD	Probable uroporphyrin-III C-methyltransferase HemD (uroporphyrinogen III methylase) (urogen III methylase) (SUMT) (urogen III methylase) (UROM)	602819	604516	+	intermediary metabolism and respiration
Rv0512	-0.459688	-1.37524	0.496733	0.354746	0.624312	hemB	Probable delta-aminolevulinic acid dehydratase HemB (porphobilinogen synthase) (ALAD) (ALADH)	604602	605591	+	intermediary metabolism and respiration
Rv0513	0.105743	1.07605	0.314702	0.736863	0.846364	Rv0513	Possible conserved transmembrane protein	605604	606152	+	cell wall and cell processes
Rv0514	0.283701	1.21731	0.406709	0.485456	NA	Rv0514	Possible transmembrane protein	606149	606448	+	cell wall and cell processes
Rv0515	0.250681	1.18977	0.352888	0.477475	NA	Rv0515	Conserved 13E12 repeat family protein	606551	608062	+	insertion seqs and phages
Rv0516c	0.435024	1.35193	0.283011	0.124261	NA	Rv0516c	Possible anti-anti-sigma factor	608059	608535	-	information pathways
Rv0517	0.414871	1.33318	0.295827	0.160793	NA	Rv0517	Possible membrane acyltransferase	608746	610056	+	intermediary metabolism and respiration
Rv0518	0.322789	1.25075	0.322618	0.317054	NA	Rv0518	Possible exported protein	610188	610883	+	cell wall and cell processes
Rv0519c	-0.247464	-1.18712	0.230761	0.283549	NA	Rv0519c	Possible conserved membrane protein	611172	612074	-	cell wall and cell processes
Rv0520	0.804875	1.747	0.389689	0.0388825	NA	Rv0520	Possible methyltransferase/methylase (fragment)	612255	612605	+	intermediary metabolism and respiration
Rv0521	0.609131	1.52534	0.443402	0.169514	NA	Rv0521	Possible methyltransferase/methylase (fragment)	612598	612903	+	intermediary metabolism and respiration
Rv0522	0.434597	1.35153	0.204024	0.0331615	NA	gabP	Probable GABA permease GabP (4-amino butyrate transport carrier) (GAMA-aminobutyrate permease)	613038	614342	+	cell wall and cell processes
Rv0523c	0.0409369	1.02878	0.319873	0.898166	NA	Rv0523c	Conserved protein	614326	614721	-	conserved hypotheticals
Rv0524	-0.579405	-1.49423	0.389906	0.137276	NA	hemL	Probable glutamate-1-semialdehyde 2,1-aminomutase HemL (GSA) (glutamate-1-semialdehyde aminotransferase) (GSA-at)	614835	616223	+	intermediary metabolism and respiration
Rv0525	-0.728779	-1.65724	0.564241	0.196493	NA	Rv0525	Conserved protein	616223	616831	+	conserved hypotheticals
Rv0526	-0.441711	-1.35821	0.442452	0.318122	NA	Rv0526	Possible thioredoxin protein (thiol-disulfide interchange protein)	616846	617496	+	intermediary metabolism and respiration
Rv0527	-0.574299	-1.48895	0.527731	0.276488	NA	ccdA	Possible cytochrome C-type biogenesis protein CcdA	617493	618272	+	intermediary metabolism and respiration
Rv0528	-0.698083	-1.62235	0.547224	0.202069	NA	Rv0528	Probable conserved transmembrane protein	618305	619894	+	cell wall and cell processes
Rv0529	-0.18468	-1.13656	0.321511	0.565689	NA	ccsA	Possible cytochrome C-type biogenesis protein CcsA	619891	620865	+	intermediary metabolism and respiration
Rv0530	-0.678095	-1.60003	0.509373	0.183112	NA	Rv0530	Conserved protein	620907	622124	+	conserved hypotheticals
Rv0530A	-0.0160137	-1.01116	0.534436	0.976096	NA	Rv0530A	Conserved protein	622121	622282	-	conserved hypotheticals
Rv0531	0.442374	1.35884	0.251891	0.079052	NA	Rv0531	Possible conserved membrane protein	622329	622646	+	cell wall and cell processes
Rv0532	-0.147154	-1.10738	0.37698	0.696278	NA	PE_PGRS6	PE-PGRS family protein PE_PGRS6	622793	624577	+	PE/PPE
Rv0533c	-0.421755	-1.33956	0.391467	0.281315	NA	fabH	3-oxoacyl-[acyl-carrier-protein] synthase III FabH (beta-ketoacyl-ACP synthase III) (KAS III)	624473	625480	-	lipid metabolism
Rv0534c	0.0248684	1.01739	0.261737	0.924304	NA	menA	1,4-dihydroxy-2-naphthoate octaprenyltransferase MenA (DHNA-octaprenyltransferase)	625562	626440	-	intermediary metabolism and respiration
Rv0535	-0.297801	-1.22927	0.304846	0.328623	NA	pnp	Probable 5'-methylthioadenosine phosphorylase Pnp (MTA phosphorylase)	626457	627251	+	intermediary metabolism and respiration
Rv0536	-0.729865	-1.65848	0.535426	0.172835	NA	galE3	Probable UDP-glucose 4-epimerase GalE3 (galactowaldenase) (UDP-galactose 4-epimerase) (uridine diphosphate galactose 4-epimerase) (uridine diphospho-galactose 4-epimerase)	627248	628288	+	intermediary metabolism and respiration
Rv0537c	-0.523075	-1.43701	0.412232	0.204483	NA	Rv0537c	Probable integral membrane protein	628298	629731	-	cell wall and cell processes
Rv0538	-0.148977	-1.10878	0.285055	0.601235	NA	Rv0538	Possible conserved membrane protein	630040	631686	+	cell wall and cell processes
Rv0539	-0.323814	-1.25164	0.457601	0.479172	NA	Rv0539	Probable dolichyl-phosphate sugar synthase (dolichol-phosphate sugar synthetase) (dolichol-phosphate sugar transferase) (sugar phosphoryldolichol synthase)	631743	632375	+	intermediary metabolism and respiration
Rv0540	-0.335055	-1.26143	0.499273	0.502166	NA	Rv0540	Conserved hypothetical protein	632372	633034	+	conserved hypotheticals
Rv0541c	-0.429215	-1.3465	0.450943	0.34119	NA	Rv0541c	Probable conserved integral membrane protein	633055	634404	-	cell wall and cell processes
Rv0542c	-0.331444	-1.25827	0.259048	0.200732	NA	menE	Possible O-succinylbenzoic acid--CoA ligase MenE (OSB-CoA synthetase) (O-succinylbenzoate-CoA synthase)	634416	635504	-	intermediary metabolism and respiration
Rv0543c	0.0211462	1.01477	0.212248	0.920638	NA	Rv0543c	Conserved protein	635573	635875	-	conserved hypotheticals
Rv0544c	0.0519509	1.03667	0.235507	0.825411	NA	Rv0544c	Possible conserved transmembrane protein	635935	636213	-	cell wall and cell processes
Rv0545c	0.0266961	1.01868	0.25082	0.915237	0.947767	pitA	Probable low-affinity inorganic phosphate transporter integral membrane protein PitA	636210	637463	-	cell wall and cell processes
Rv0546c	0.18931	1.14022	0.231398	0.413293	NA	Rv0546c	Conserved protein	637583	637969	-	conserved hypotheticals
Rv0547c	-0.100323	-1.07201	0.199138	0.614412	NA	Rv0547c	Possible oxidoreductase	638032	638916	-	intermediary metabolism and respiration
Rv0548c	-0.136348	-1.09912	0.236256	0.563858	NA	menB	Naphthoate synthase MenB (dihydroxynaphthoic acid synthetase) (DHNA synthetase)	639012	639956	-	intermediary metabolism and respiration
Rv0549c	-0.515758	-1.42974	0.579695	0.373624	NA	vapC3	Possible toxin VapC3	640228	640641	-	virulence, detoxification, adaptation
Rv0550c	-0.569284	-1.48379	0.514246	0.268283	NA	vapB3	Possible antitoxin VapB3	640638	640904	-	virulence, detoxification, adaptation
Rv0551c	-0.807675	-1.75039	0.449976	0.0726652	NA	fadD8	Probable fatty-acid-CoA ligase FadD8 (fatty-acid-CoA synthetase) (fatty-acid-CoA synthase)	641096	642811	-	lipid metabolism
Rv0552	-0.726576	-1.65471	0.485171	0.134246	NA	Rv0552	Conserved protein	642889	644493	+	conserved hypotheticals
Rv0553	-0.599436	-1.51512	0.498536	0.229212	NA	menC	Probable muconate cycloisomerase MenC (cis,cis-muconate lactonizing enzyme) (MLE)	644490	645470	+	intermediary metabolism and respiration
Rv0554	0.232338	1.17474	0.235634	0.324129	NA	bpoC	Possible peroxidase BpoC (non-haem peroxidase)	645467	646255	+	virulence, detoxification, adaptation
Rv0555	0.0732946	1.05212	0.193236	0.704464	NA	menD	Probable bifunctional menaquinone biosynthesis protein MenD : 2-succinyl-6-hydroxy-2,4-cyclohexadiene-1-carboxylate synthase (SHCHC synthase) + 2-oxoglutarate decarboxylase (alpha- ketoglutarate decarboxylase) (KDC)	646298	647962	+	intermediary metabolism and respiration
Rv0556	0.317356	1.24604	0.357434	0.374609	0.63457	Rv0556	Probable conserved transmembrane protein	647959	648474	+	cell wall and cell processes
Rv0557	-0.398648	-1.31827	0.441	0.366015	NA	mgtA	Mannosyltransferase MgtA	648536	649672	+	lipid metabolism
Rv0558	-0.250056	-1.18925	0.267015	0.349023	NA	menH	Probable ubiquinone/menaquinone biosynthesis methyltransferase MenH (2-heptaprenyl-1,4-naphthoquinone methyltransferase)	649689	650393	+	intermediary metabolism and respiration
Rv0559c	-0.332113	-1.25886	0.320653	0.300323	0.596365	Rv0559c	Possible conserved secreted protein	650407	650745	-	cell wall and cell processes
Rv0560c	-0.540216	-1.45419	0.438161	0.217606	NA	Rv0560c	Possible benzoquinone methyltransferase (methylase)	650779	651504	-	intermediary metabolism and respiration
Rv0561c	-0.513035	-1.42705	0.454292	0.258769	NA	Rv0561c	Possible oxidoreductase	651529	652755	-	intermediary metabolism and respiration
Rv0562	-0.358519	-1.28211	0.381309	0.347099	NA	grcC1	Probable polyprenyl-diphosphate synthase GrcC1 (polyprenyl pyrophosphate synthetase)	652771	653778	+	intermediary metabolism and respiration
Rv0563	-0.52594	-1.43987	0.382441	0.169064	0.586673	htpX	Probable protease transmembrane protein heat shock protein HtpX	653879	654739	+	virulence, detoxification, adaptation
Rv0564c	-0.154197	-1.1128	0.24542	0.52981	NA	gpdA1	Probable glycerol-3-phosphate dehydrogenase [NAD(P)+] GpdA1 (NAD(P)H-dependent glycerol-3-phosphate dehydrogenase) (NAD(P)H-dependent dihydroxyacetone-phosphate reductase)	654924	655949	-	lipid metabolism
Rv0565c	0.187392	1.1387	0.336385	0.577475	NA	Rv0565c	Probable monooxygenase	656010	657470	-	intermediary metabolism and respiration
Rv0566c	0.451711	1.36766	0.321782	0.160385	NA	Rv0566c	Conserved protein	657548	658039	-	conserved hypotheticals
Rv0567	0.270199	1.20597	0.26865	0.314529	NA	Rv0567	Probable methyltransferase/methylase	658321	659340	+	intermediary metabolism and respiration
Rv0568	-0.0531968	-1.03756	0.305541	0.861781	NA	cyp135B1	Possible cytochrome P450 135B1 Cyp135B1	659450	660868	+	intermediary metabolism and respiration
Rv0569	-0.249604	-1.18888	0.290974	0.390991	NA	Rv0569	Conserved protein	661003	661269	+	conserved hypotheticals
Rv0570	-0.518565	-1.43253	0.406634	0.202217	NA	nrdZ	Probable ribonucleoside-diphosphate reductase (large subunit) NrdZ (ribonucleotide reductase)	661295	663373	+	information pathways
Rv0571c	0.0220604	1.01541	0.267653	0.934311	NA	Rv0571c	Conserved protein	663487	664818	-	conserved hypotheticals
Rv0572c	0.334911	1.2613	0.386746	0.386505	NA	Rv0572c	Hypothetical protein	665042	665383	-	conserved hypotheticals
Rv0573c	0.147675	1.10778	0.296852	0.618857	NA	pncB2	Nicotinic acid phosphoribosyltransferase PncB2	665851	667242	-	intermediary metabolism and respiration
Rv0574c	-0.343053	-1.26844	0.371272	0.35549	NA	Rv0574c	Conserved hypothetical protein	667252	668394	-	conserved hypotheticals
Rv0575c	-0.370056	-1.2924	0.460209	0.421336	NA	Rv0575c	Possible oxidoreductase	668579	669745	-	intermediary metabolism and respiration
Rv0576	-0.420986	-1.33884	0.317053	0.184241	NA	Rv0576	Probable transcriptional regulatory protein (possibly ArsR-family)	669848	671152	+	regulatory proteins
Rv0577	-0.0885666	-1.06331	0.220252	0.6876	NA	TB27.3	Conserved protein TB27.3	671166	671951	+	conserved hypotheticals
Rv0578c	0.657488	1.57733	0.349733	0.0601123	0.586673	PE_PGRS7	PE-PGRS family protein PE_PGRS7	671996	675916	-	PE/PPE
Rv0579	-0.430884	-1.34806	0.425524	0.311253	NA	Rv0579	Conserved hypothetical protein	676238	676996	+	conserved hypotheticals
Rv0580c	-0.318273	-1.24684	0.464765	0.493467	NA	Rv0580c	Conserved protein	677125	677616	-	conserved hypotheticals
Rv0581	0.0816118	1.0582	0.509724	0.872795	NA	vapB26	Possible antitoxin VapB26	677710	677925	+	virulence, detoxification, adaptation
Rv0582	0.103606	1.07446	0.296007	0.726329	NA	vapC26	Possible toxin VapC26. Contains PIN domain.	677922	678329	+	virulence, detoxification, adaptation
Rv0583c	-0.00268912	-1.00187	0.210675	0.989816	NA	lpqN	Probable conserved lipoprotein LpqN	678389	679075	-	cell wall and cell processes
Rv0584	0.0286746	1.02007	0.267783	0.914724	NA	Rv0584	Possible conserved exported protein	679229	681862	+	cell wall and cell processes
Rv0585c	-0.000896436	-1.00062	0.237434	0.996988	NA	Rv0585c	Probable conserved integral membrane protein	681885	684272	-	cell wall and cell processes
Rv0586	-0.154388	-1.11295	0.327442	0.637285	0.779985	mce2R	Probable transcriptional regulatory protein Mce2R (GntR-family)	684410	685132	+	regulatory proteins
Rv0587	-0.45396	-1.3698	0.259261	0.0799496	0.586673	yrbE2A	Conserved hypothetical integral membrane protein YrbE2A	685129	685926	+	virulence, detoxification, adaptation
Rv0588	-0.290363	-1.22295	0.22329	0.193469	0.586673	yrbE2B	Conserved hypothetical integral membrane protein YrbE2B	685928	686815	+	virulence, detoxification, adaptation
Rv0589	0.134626	1.09781	0.378554	0.722115	0.842837	mce2A	Mce-family protein Mce2A	686821	688035	+	virulence, detoxification, adaptation
Rv0590	-0.0656584	-1.04656	0.345763	0.849392	0.916243	mce2B	Mce-family protein Mce2B	688032	688859	+	virulence, detoxification, adaptation
Rv0590A	-0.204398	-1.15221	0.258164	0.428514	NA	Rv0590A	Mce-family related protein	688808	689062	+	virulence, detoxification, adaptation
Rv0591	0.213874	1.1598	0.335551	0.523876	NA	mce2C	Mce-family protein Mce2C	689059	690504	+	virulence, detoxification, adaptation
Rv0592	0.261556	1.19877	0.366695	0.475673	NA	mce2D	Mce-family protein Mce2D	690501	692027	+	virulence, detoxification, adaptation
Rv0593	0.0461965	1.03254	0.312388	0.882436	NA	lprL	Possible Mce-family lipoprotein LprL (Mce-family lipoprotein Mce2E)	692024	693232	+	cell wall and cell processes
Rv0594	0.342206	1.26769	0.328271	0.297203	NA	mce2F	Mce-family protein Mce2F	693237	694787	+	virulence, detoxification, adaptation
Rv0595c	-0.645068	-1.56381	0.398607	0.105597	NA	vapC4	Possible toxin VapC4	694839	695231	-	virulence, detoxification, adaptation
Rv0596c	-0.379851	-1.30121	0.431337	0.378515	NA	vapB4	Possible antitoxin VapB4	695228	695485	-	virulence, detoxification, adaptation
Rv0597c	-0.680161	-1.60232	0.487936	0.163331	NA	Rv0597c	Conserved hypothetical protein	695668	696903	-	conserved hypotheticals
Rv0598c	-0.0380639	-1.02673	0.291635	0.896156	NA	vapC27	Possible toxin VapC27. Contains PIN domain.	697154	697567	-	virulence, detoxification, adaptation
Rv0599c	0.491912	1.40631	0.366298	0.179295	NA	vapB27	Possible antitoxin VapB27	697564	697800	-	virulence, detoxification, adaptation
Rv0600c	-0.156995	-1.11496	0.610177	0.796952	NA	Rv0600c	Two component sensor kinase [second part]	697904	698410	-	regulatory proteins
Rv0601c	-0.0029408	-1.00204	0.562015	0.995825	NA	Rv0601c	Two component sensor kinase [first part]	698524	698994	-	regulatory proteins
Rv0602c	-0.329823	-1.25686	0.577882	0.568173	NA	tcrA	Two component DNA binding transcriptional regulatory protein TcrA	699038	699799	-	regulatory proteins
Rv0603	-1.07849	-2.11183	0.598987	0.0717773	NA	Rv0603	Possible exported protein	699856	700167	+	cell wall and cell processes
Rv0604	-0.848511	-1.80064	0.504905	0.0928528	NA	lpqO	Probable conserved lipoprotein LpqO	700239	701189	+	cell wall and cell processes
Rv0605	0.257217	1.19517	0.278588	0.355856	NA	Rv0605	Possible resolvase	701406	702014	+	insertion seqs and phages
Rv0606	-0.733455	-1.66262	0.515682	0.154939	NA	Rv0606	Possible transposase (fragment)	702016	702759	+	insertion seqs and phages
Rv0607	0.00753278	1.00523	0.220361	0.972731	NA	Rv0607	Hypothetical protein	702813	703199	+	conserved hypotheticals
Rv0608	-0.63946	-1.55775	0.432512	0.13928	NA	vapB28	Possible antitoxin VapB28	703244	703489	+	virulence, detoxification, adaptation
Rv0609	-0.402392	-1.3217	0.322261	0.211792	NA	vapC28	Possible toxin VapC28. Contains PIN domain.	703486	703887	+	virulence, detoxification, adaptation
Rv0609A	-0.395088	-1.31502	0.471023	0.40159	NA	Rv0609A	Conserved hypothetical protein	703830	704057	+	conserved hypotheticals
Rv0610c	-0.515117	-1.42911	0.481939	0.285141	NA	Rv0610c	Hypothetical protein	704752	705909	-	conserved hypotheticals
Rv0611c	0.310662	1.24028	0.330614	0.347396	NA	Rv0611c	Hypothetical protein	705961	706344	-	conserved hypotheticals
Rv0612	-0.0576155	-1.04074	0.364557	0.874423	NA	Rv0612	Conserved hypothetical protein	706324	706929	+	conserved hypotheticals
Rv0613c	-0.442325	-1.35879	0.284884	0.120506	NA	Rv0613c	Unknown protein	706948	709515	-	conserved hypotheticals
Rv0614	-0.110739	-1.07978	0.438353	0.800558	NA	Rv0614	Conserved hypothetical protein	709356	710348	+	conserved hypotheticals
Rv0615	0.393413	1.3135	0.40058	0.326047	NA	Rv0615	Probable integral membrane protein	710345	710587	+	cell wall and cell processes
Rv0616A	-0.378822	-1.30028	0.366569	0.301405	NA	vapB29	Possible antitoxin VapB29	710782	711009	+	virulence, detoxification, adaptation
Rv0616c	-0.351549	-1.27593	0.492939	0.47574	NA	Rv0616c	Hypothetical protein	710584	710850	-	conserved hypotheticals
Rv0617	-0.332111	-1.25885	0.34973	0.342304	NA	vapC29	Possible toxin VapC29. Contains PIN domain.	711006	711407	+	virulence, detoxification, adaptation
Rv0618	-0.865671	-1.82219	0.608681	0.154966	NA	galTa	Probable galactose-1-phosphate uridylyltransferase GalTa [first part]	711536	712231	+	intermediary metabolism and respiration
Rv0619	-0.460067	-1.37561	0.376379	0.221575	NA	galTb	Probable galactose-1-phosphate uridylyltransferase GalTb [second part]	712174	712719	+	intermediary metabolism and respiration
Rv0620	-0.627726	-1.54513	0.62112	0.31219	NA	galK	Probable galactokinase GalK (galactose kinase)	712716	713807	+	intermediary metabolism and respiration
Rv0621	-0.461089	-1.37658	0.498604	0.355091	NA	Rv0621	Possible membrane protein	714202	715266	+	cell wall and cell processes
Rv0622	-0.135611	-1.09856	0.280808	0.629144	NA	Rv0622	Possible membrane protein	715370	716317	+	cell wall and cell processes
Rv0623	-0.40785	-1.32671	0.533318	0.444426	NA	vapB30	Possible antitoxin VapB30	716410	716664	+	virulence, detoxification, adaptation
Rv0624	-0.195179	-1.14487	0.277155	0.481293	NA	vapC30	Possible toxin VapC30. Contains PIN domain.	716664	717059	+	virulence, detoxification, adaptation
Rv0625c	0.410618	1.32926	0.417582	0.325449	NA	Rv0625c	Probable conserved transmembrane protein	717153	717893	-	cell wall and cell processes
Rv0626	-0.779634	-1.7167	0.621311	0.209544	NA	vapB5	Possible antitoxin VapB5	718025	718285	+	virulence, detoxification, adaptation
Rv0627	-0.794989	-1.73506	0.542571	0.14286	NA	vapC5	Possible toxin VapC5	718282	718689	+	virulence, detoxification, adaptation
Rv0628c	-0.0933971	-1.06688	0.263907	0.723413	NA	Rv0628c	Conserved hypothetical protein	718761	719912	-	conserved hypotheticals
Rv0629c	-0.480761	-1.39548	0.448596	0.283855	NA	recD	Probable exonuclease V (alpha chain) RecD (exodeoxyribonuclease V alpha chain) (exodeoxyribonuclease V polypeptide)	720005	721732	-	information pathways
Rv0630c	-0.303214	-1.23389	0.365979	0.407387	NA	recB	Probable exonuclease V (beta chain) RecB (exodeoxyribonuclease V beta chain)(exodeoxyribonuclease V polypeptide) (chi-specific endonuclease)	721729	725013	-	information pathways
Rv0631c	-0.531569	-1.4455	0.473814	0.261908	NA	recC	Probable exonuclease V (gamma chain) RecC (exodeoxyribonuclease V gamma chain)(exodeoxyribonuclease V polypeptide)	725013	728306	-	information pathways
Rv0632c	0.107614	1.07744	0.205936	0.60128	0.76029	echA3	Probable enoyl-CoA hydratase EchA3 (enoyl hydrase) (unsaturated acyl-CoA hydratase) (crotonase)	728583	729278	-	lipid metabolism
Rv0633c	-0.254277	-1.19274	0.299447	0.395796	NA	Rv0633c	Possible exported protein	729327	730166	-	cell wall and cell processes
Rv0634A	0.0415593	1.02923	0.287209	0.884947	NA	Rv0634A	Unknown protein	731113	731364	+	conserved hypotheticals
Rv0634B	0.583516	1.4985	0.491703	0.235336	0.586673	rpmG2	50S ribosomal protein L33 RpmG2	731712	731879	+	information pathways
Rv0634c	0.282049	1.21592	0.318338	0.375614	0.63457	Rv0634c	Possible glyoxalase II (hydroxyacylglutathione hydrolase) (GLX II)	730320	731033	-	virulence, detoxification, adaptation
Rv0635	0.679103	1.60114	0.419489	0.105473	0.586673	hadA	(3R)-hydroxyacyl-ACP dehydratase subunit HadA	731930	732406	+	intermediary metabolism and respiration
Rv0636	0.577295	1.49205	0.380815	0.129533	0.586673	hadB	(3R)-hydroxyacyl-ACP dehydratase subunit HadB	732393	732821	+	intermediary metabolism and respiration
Rv0637	0.74869	1.68027	0.451551	0.097309	0.586673	hadC	(3R)-hydroxyacyl-ACP dehydratase subunit HadC	732825	733325	+	intermediary metabolism and respiration
Rv0638	0.763132	1.69717	0.419242	0.0687181	0.586673	secE1	Probable preprotein translocase SecE1	733737	734222	+	cell wall and cell processes
Rv0639	0.541753	1.45574	0.389253	0.16399	0.586673	nusG	Probable transcription antitermination protein NusG	734254	734970	+	information pathways
Rv0640	-0.0469746	-1.0331	0.266747	0.860214	0.919613	rplK	50S ribosomal protein L11 RplK	735022	735450	+	information pathways
Rv0641	-0.0736122	-1.05235	0.202026	0.715581	0.841073	rplA	50S ribosomal protein L1 RplA	735517	736224	+	information pathways
Rv0642c	0.61618	1.53281	0.425415	0.147499	0.586673	mmaA4	Methoxy mycolic acid synthase 4 MmaA4 (methyl mycolic acid synthase 4) (MMA4) (hydroxy mycolic acid synthase)	736298	737203	-	lipid metabolism
Rv0643c	0.621846	1.53884	0.431025	0.149101	0.586673	mmaA3	Methoxy mycolic acid synthase 3 MmaA3 (methyl mycolic acid synthase 3) (MMA3) (hydroxy mycolic acid synthase)	737268	738149	-	lipid metabolism
Rv0644c	0.262412	1.19948	0.254452	0.302408	NA	mmaA2	Methoxy mycolic acid synthase 2 MmaA2 (methyl mycolic acid synthase 2) (MMA2) (hydroxy mycolic acid synthase)	738297	739160	-	lipid metabolism
Rv0645c	0.680615	1.60282	0.403936	0.0919968	NA	mmaA1	Methoxy mycolic acid synthase 1 MmaA1 (methyl mycolic acid synthase 1) (MMA1) (hydroxy mycolic acid synthase)	739327	740187	-	lipid metabolism
Rv0646c	0.388101	1.30867	0.307392	0.206747	NA	lipG	Probable lipase/esterase LipG	740234	741139	-	intermediary metabolism and respiration
Rv0647c	0.238301	1.1796	0.332622	0.473725	NA	Rv0647c	Conserved protein	741151	742617	-	conserved hypotheticals
Rv0648	-0.803781	-1.74567	0.562006	0.15266	NA	Rv0648	Alpha-mannosidase	742719	746366	+	intermediary metabolism and respiration
Rv0649	0.090754	1.06493	0.443389	0.83782	NA	fabD2	Possible malonyl CoA-acyl carrier protein transacylase FabD2 (MCT)	746363	747037	+	lipid metabolism
Rv0650	-0.457703	-1.37335	0.586999	0.435548	NA	Rv0650	Possible sugar kinase	747037	747945	+	intermediary metabolism and respiration
Rv0651	-0.315243	-1.24422	0.445367	0.479052	NA	rplJ	50S ribosomal protein L10 RplJ	748276	748812	+	information pathways
Rv0652	-0.0876134	-1.06261	0.314735	0.780727	NA	rplL	50S ribosomal protein L7/L12 RplL (SA1)	748849	749241	+	information pathways
Rv0653c	-1.20974	-2.31296	0.489714	0.0135001	NA	Rv0653c	Possible transcriptional regulatory protein (probably TetR-family)	749234	749929	-	regulatory proteins
Rv0654	-1.1273	-2.18449	0.401681	0.00500899	0.473538	Rv0654	Probable dioxygenase	750000	751505	+	intermediary metabolism and respiration
Rv0655	0.0614445	1.04351	0.299463	0.83743	0.914854	mkl	Possible ribonucleotide-transport ATP-binding protein ABC transporter Mkl	751517	752596	+	cell wall and cell processes
Rv0656c	-0.154941	-1.11338	0.324779	0.633315	NA	vapC6	Possible toxin VapC6	752984	753367	-	virulence, detoxification, adaptation
Rv0657c	-0.151225	-1.11051	0.188497	0.422398	NA	vapB6	Possible antitoxin VapB6	753462	753617	-	virulence, detoxification, adaptation
Rv0658c	0.0186743	1.01303	0.271883	0.94524	NA	Rv0658c	Probable conserved integral membrane protein	753693	754409	-	cell wall and cell processes
Rv0659c	-0.385526	-1.30634	0.336723	0.252236	NA	mazF2	Toxin MazF2	754685	754993	-	virulence, detoxification, adaptation
Rv0660c	-0.557638	-1.47186	0.457432	0.22282	NA	mazE2	Possible antitoxin MazE2	754980	755225	-	virulence, detoxification, adaptation
Rv0661c	-0.418016	-1.33609	0.61645	0.497707	NA	vapC7	Possible toxin VapC7	755335	755772	-	virulence, detoxification, adaptation
Rv0662c	-0.200861	-1.14938	0.602073	0.73867	NA	vapB7	Possible antitoxin VapB7	755769	756023	-	virulence, detoxification, adaptation
Rv0663	-0.160567	-1.11773	0.258982	0.535263	NA	atsD	Possible arylsulfatase AtsD (aryl-sulfate sulphohydrolase) (arylsulphatase)	756137	758500	+	intermediary metabolism and respiration
Rv0664	0.420751	1.33862	0.315334	0.182105	NA	vapB8	Possible antitoxin VapB8	758532	758804	+	virulence, detoxification, adaptation
Rv0665	-0.467466	-1.38268	0.420301	0.266045	NA	vapC8	Possible toxin VapC8	758801	759139	+	virulence, detoxification, adaptation
Rv0666	0.195398	1.14504	0.309968	0.528446	NA	Rv0666	Possible membrane protein	759136	759309	+	cell wall and cell processes
Rv0667	0.119026	1.086	0.236376	0.614582	0.764013	rpoB	DNA-directed RNA polymerase (beta chain) RpoB (transcriptase beta chain) (RNA polymerase beta subunit)	759807	763325	+	information pathways
Rv0668	0.211718	1.15807	0.250281	0.397597	0.644685	rpoC	DNA-directed RNA polymerase (beta' chain) RpoC (transcriptase beta' chain) (RNA polymerase beta' subunit).	763370	767320	+	information pathways
Rv0669c	-0.0518401	-1.03659	0.210959	0.805887	NA	Rv0669c	Possible hydrolase	767684	769597	-	intermediary metabolism and respiration
Rv0670	-0.590913	-1.5062	0.491784	0.22953	NA	end	Probable endonuclease IV End (endodeoxyribonuclease IV) (apurinase)	769792	770550	+	information pathways
Rv0671	-0.203929	-1.15183	0.328374	0.534583	NA	lpqP	Possible conserved lipoprotein LpqP	770582	771424	+	cell wall and cell processes
Rv0672	0.427184	1.34461	0.345399	0.216168	0.586673	fadE8	Probable acyl-CoA dehydrogenase FadE8	771484	773112	+	lipid metabolism
Rv0673	0.286605	1.21977	0.305074	0.347495	NA	echA4	Possible enoyl-CoA hydratase EchA4 (enoyl hydrase) (unsaturated acyl-CoA hydratase) (crotonase)	773123	774061	+	lipid metabolism
Rv0674	-0.144821	-1.10559	0.264102	0.583449	NA	Rv0674	Conserved hypothetical protein	774064	774786	+	conserved hypotheticals
Rv0675	-0.252537	-1.1913	0.414445	0.542301	NA	echA5	Probable enoyl-CoA hydratase EchA5 (enoyl hydrase) (unsaturated acyl-CoA hydratase) (crotonase)	774783	775574	+	lipid metabolism
Rv0676c	0.0240433	1.01681	0.347561	0.944849	0.967435	mmpL5	Probable conserved transmembrane transport protein MmpL5	775586	778480	-	cell wall and cell processes
Rv0677c	0.0531926	1.03756	0.325113	0.870036	NA	mmpS5	Possible conserved membrane protein MmpS5	778477	778905	-	cell wall and cell processes
Rv0678	-0.150779	-1.11017	0.298457	0.613422	NA	Rv0678	Conserved protein	778990	779487	+	conserved hypotheticals
Rv0679c	0.657844	1.57772	0.401919	0.101681	NA	Rv0679c	Conserved threonine rich protein	779543	780040	-	conserved hypotheticals
Rv0680c	0.388933	1.30942	0.264226	0.141028	NA	Rv0680c	Probable conserved transmembrane protein	780042	780416	-	cell wall and cell processes
Rv0681	-0.0121968	-1.00849	0.20267	0.952012	NA	Rv0681	Probable transcriptional regulatory protein (possibly TetR-family)	780721	781311	+	regulatory proteins
Rv0682	0.580507	1.49537	0.294911	0.0490204	0.586673	rpsL	30S ribosomal protein S12 RpsL	781560	781934	+	information pathways
Rv0683	0.393887	1.31393	0.349176	0.2593	0.586673	rpsG	30S ribosomal protein S7 RpsG	781934	782404	+	information pathways
Rv0684	0.495431	1.40974	0.381822	0.194444	0.586673	fusA1	Probable elongation factor G FusA1 (EF-G)	782485	784590	+	information pathways
Rv0685	0.245268	1.18531	0.204934	0.231378	0.586673	tuf	Probable iron-regulated elongation factor TU Tuf (EF-TU)	784821	786011	+	information pathways
Rv0686	0.735688	1.66519	0.414368	0.0758245	0.586673	Rv0686	Probable membrane protein	786149	786946	+	cell wall and cell processes
Rv0687	-0.132237	-1.09599	0.314927	0.674561	NA	Rv0687	Probable short-chain type dehydrogenase/reductase	787099	787926	+	intermediary metabolism and respiration
Rv0688	-0.427242	-1.34466	0.287346	0.137053	0.586673	Rv0688	Putative ferredoxin reductase	787940	789160	+	intermediary metabolism and respiration
Rv0689c	-0.432817	-1.34987	0.602236	0.472336	NA	Rv0689c	Hypothetical protein	789157	789411	-	conserved hypotheticals
Rv0690c	-0.210612	-1.15718	0.425455	0.62058	NA	Rv0690c	Conserved hypothetical protein	790024	791073	-	conserved hypotheticals
Rv0691A	1.04356	2.06131	0.314712	0.000913426	NA	Rv0691A	Mycofactocin precursor protein	791658	791846	+	intermediary metabolism and respiration
Rv0691c	0.100608	1.07223	0.293277	0.731562	NA	Rv0691c	Probable transcriptional regulatory protein	791070	791666	-	regulatory proteins
Rv0692	0.683632	1.60618	0.183387	0.000193148	0.0992783	Rv0692	Conserved hypothetical protein	791831	792160	+	conserved hypotheticals
Rv0693	0.669267	1.59026	0.227849	0.00331061	0.425414	pqqE	Probable coenzyme PQQ synthesis protein E PqqE (coenzyme PQQ synthesis protein III)	792157	793332	+	intermediary metabolism and respiration
Rv0694	0.870818	1.8287	0.308993	0.00482865	0.473538	lldD1	Possible L-lactate dehydrogenase (cytochrome) LldD1	793335	794525	+	intermediary metabolism and respiration
Rv0695	0.577659	1.49243	0.29705	0.0518169	0.586673	Rv0695	Conserved hypothetical protein	794715	795470	+	conserved hypotheticals
Rv0696	-0.118148	-1.08534	0.371971	0.750769	NA	Rv0696	Probable membrane sugar transferase	795519	796931	+	intermediary metabolism and respiration
Rv0697	0.421648	1.33946	0.228371	0.0648438	NA	Rv0697	Probable dehydrogenase	796933	798372	+	intermediary metabolism and respiration
Rv0698	-0.0514469	-1.0363	0.260291	0.843318	NA	Rv0698	Conserved hypothetical protein	798833	799444	+	conserved hypotheticals
Rv0699	-0.265889	-1.20238	0.581813	0.64767	NA	Rv0699	Hypothetical protein	799629	799850	+	conserved hypotheticals
Rv0700	0.415244	1.33352	0.360134	0.248899	0.586673	rpsJ	30S ribosomal protein S10 RpsJ (transcription antitermination factor NusE)	800487	800792	+	information pathways
Rv0701	0.527618	1.44155	0.381091	0.166208	0.586673	rplC	50S ribosomal protein L3 RplC	800809	801462	+	information pathways
Rv0702	-0.0779423	-1.05551	0.165925	0.638539	0.780521	rplD	50S ribosomal protein L4 RplD	801462	802133	+	information pathways
Rv0703	0.182566	1.1349	0.292827	0.532981	0.720918	rplW	50S ribosomal protein L23 RplW	802133	802435	+	information pathways
Rv0704	0.497765	1.41202	0.437329	0.25504	0.586673	rplB	50S ribosomal protein L2 RplB	802528	803370	+	information pathways
Rv0705	0.610343	1.52662	0.406795	0.133519	0.586673	rpsS	30S ribosomal protein S19 RpsS	803411	803692	+	information pathways
Rv0706	0.395409	1.31532	0.296149	0.18182	0.586673	rplV	50S ribosomal protein L22 RplV	803689	804282	+	information pathways
Rv0707	0.316386	1.24521	0.285932	0.268506	0.586673	rpsC	30S ribosomal protein S3 RpsC	804282	805106	+	information pathways
Rv0708	0.144178	1.1051	0.271644	0.595584	0.759629	rplP	50S ribosomal protein L16 RplP	805110	805526	+	information pathways
Rv0709	0.370006	1.29236	0.342855	0.280503	0.586673	rpmC	50S ribosomal protein L29 RpmC	805526	805759	+	information pathways
Rv0710	0.470139	1.38524	0.351885	0.18153	0.586673	rpsQ	30S ribosomal protein S17 RpsQ	805756	806166	+	information pathways
Rv0711	0.0641826	1.04549	0.31614	0.83912	0.915327	atsA	Possible arylsulfatase AtsA (aryl-sulfate sulphohydrolase) (arylsulphatase)	806335	808698	+	intermediary metabolism and respiration
Rv0712	-0.0873811	-1.06244	0.194996	0.654069	NA	Rv0712	Conserved protein	808746	809645	+	conserved hypotheticals
Rv0713	0.180386	1.13319	0.308513	0.558754	NA	Rv0713	Probable conserved transmembrane protein	809946	810887	+	cell wall and cell processes
Rv0714	0.254893	1.19325	0.251563	0.310945	0.596365	rplN	50S ribosomal protein L14 RplN	811373	811741	+	information pathways
Rv0715	0.469678	1.3848	0.326382	0.150139	0.586673	rplX	50S ribosomal protein L24 RplX	811742	812059	+	information pathways
Rv0716	0.132704	1.09635	0.179999	0.46097	0.67568	rplE	50S ribosomal protein L5 RplE	812059	812622	+	information pathways
Rv0717	-0.52014	-1.43409	0.396945	0.190075	NA	rpsN1	30S ribosomal protein S14 RpsN1	812627	812812	+	information pathways
Rv0718	0.416732	1.3349	0.369809	0.259792	0.586673	rpsH	30S ribosomal protein S8 RpsH	812976	813374	+	information pathways
Rv0719	0.514606	1.4286	0.368856	0.162974	0.586673	rplF	50S ribosomal protein L6 RplF	813398	813937	+	information pathways
Rv0720	-0.509051	-1.42311	0.423831	0.229724	NA	rplR	50S ribosomal protein L18 RplR	813940	814308	+	information pathways
Rv0721	-0.154161	-1.11277	0.26881	0.566311	0.740207	rpsE	30S ribosomal protein S5 RpsE	814328	814990	+	information pathways
Rv0722	0.0568259	1.04017	0.335141	0.865357	0.921852	rpmD	50S ribosomal protein L30 RpmD	814993	815190	+	information pathways
Rv0723	-0.314833	-1.24387	0.395707	0.426252	0.663038	rplO	50S ribosomal protein L15 RplO	815190	815630	+	information pathways
Rv0724	-0.153921	-1.11259	0.200922	0.443632	0.673739	sppA	Possible protease IV SppA (endopeptidase IV) (signal peptide peptidase)	815663	817534	+	cell wall and cell processes
Rv0724A	0.130236	1.09447	0.347086	0.707493	NA	Rv0724A	Conserved hypothetical protein	817531	817866	-	conserved hypotheticals
Rv0725c	-0.378212	-1.29973	0.229507	0.0993666	NA	Rv0725c	Conserved hypothetical protein	817539	818444	-	conserved hypotheticals
Rv0726c	0.106383	1.07653	0.420388	0.800223	NA	Rv0726c	Possible S-adenosylmethionine-dependent methyltransferase	818537	819640	-	lipid metabolism
Rv0727c	-0.356666	-1.28046	0.362921	0.325722	NA	fucA	Possible L-fuculose phosphate aldolase FucA (L-fuculose-1-phosphate aldolase)	819843	820499	-	intermediary metabolism and respiration
Rv0728c	-0.277264	-1.21189	0.507307	0.584694	NA	serA2	Possible D-3-phosphoglycerate dehydrogenase SerA2 (phosphoglycerate dehydrogenase) (PGDH)	820496	821476	-	intermediary metabolism and respiration
Rv0729	-0.0116128	-1.00808	0.282546	0.967216	NA	xylB	Possible D-xylulose kinase XylB (xylulokinase) (xylulose kinase)	821507	822853	+	intermediary metabolism and respiration
Rv0730	0.282135	1.21599	0.236135	0.232163	NA	Rv0730	GCN5-related N-acetyltransferase	822866	823594	+	intermediary metabolism and respiration
Rv0731c	-0.670418	-1.59153	0.441325	0.128737	NA	Rv0731c	Possible S-adenosylmethionine-dependent methyltransferase	823683	824639	-	lipid metabolism
Rv0732	0.686917	1.60984	0.420696	0.102509	0.586673	secY	Probable preprotein translocase SecY	824800	826125	+	cell wall and cell processes
Rv0733	0.217074	1.16237	0.286357	0.44842	0.673739	adk	Adenylate kinase Adk (ATP-AMP transphosphorylase)	826122	826667	+	intermediary metabolism and respiration
Rv0734	-0.366865	-1.28955	0.419078	0.381351	NA	mapA	Methionine aminopeptidase MapA (map) (peptidase M) (MetAP)	826670	827470	+	intermediary metabolism and respiration
Rv0735	-0.499089	-1.41332	0.443378	0.260313	NA	sigL	Probable alternative RNA polymerase sigma factor SigL	827543	828076	+	information pathways
Rv0736	0.0638715	1.04527	0.292905	0.827381	NA	rslA	Anti-sigma factor RslA	828140	828892	+	information pathways
Rv0737	-0.354042	-1.27814	0.548611	0.518705	NA	Rv0737	Possible transcriptional regulatory protein	829207	829704	+	regulatory proteins
Rv0738	-0.502324	-1.41649	0.533581	0.34649	NA	Rv0738	Conserved protein	830062	830610	+	conserved hypotheticals
Rv0739	0.688025	1.61108	0.42695	0.107073	NA	Rv0739	Conserved hypothetical protein	830855	831661	+	conserved hypotheticals
Rv0740	0.440979	1.35753	0.32646	0.176763	NA	Rv0740	Conserved hypothetical protein	831776	832303	+	conserved hypotheticals
Rv0741	0.213806	1.15974	0.370048	0.563414	NA	Rv0741	Probable transposase (fragment)	832534	832848	+	insertion seqs and phages
Rv0742	-0.131914	-1.09575	0.344816	0.702043	NA	PE_PGRS8	PE-PGRS family protein PE_PGRS8	832981	833508	+	PE/PPE
Rv0743c	-0.0319611	-1.0224	0.268161	0.905128	NA	Rv0743c	Hypothetical protein	833886	834443	-	conserved hypotheticals
Rv0744c	-0.273332	-1.2086	0.340046	0.421508	NA	Rv0744c	Possible transcriptional regulatory protein	834440	834946	-	regulatory proteins
Rv0745	-0.57765	-1.49242	0.619681	0.351247	NA	Rv0745	Conserved hypothetical protein	835154	835681	+	conserved hypotheticals
Rv0746	-0.775142	-1.71136	0.615355	0.20779	NA	PE_PGRS9	PE-PGRS family protein PE_PGRS9	835701	838052	+	PE/PPE
Rv0747	0.20454	1.15232	0.420395	0.626582	NA	PE_PGRS10	PE-PGRS family protein PE_PGRS10	838451	840856	+	PE/PPE
Rv0748	0.434044	1.35101	0.477281	0.363134	NA	vapB31	Possible antitoxin VapB31	840947	841204	+	virulence, detoxification, adaptation
Rv0749	0.171705	1.12639	0.369894	0.642504	NA	vapC31	Possible toxin VapC31. Contains PIN domain.	841228	841656	+	virulence, detoxification, adaptation
Rv0749A	0.502906	1.41707	0.52225	0.335567	NA	Rv0749A	Hypothetical protein (fragment)	841737	841874	-	conserved hypotheticals
Rv0750	0.11795	1.08519	0.273832	0.666659	NA	Rv0750	Conserved hypothetical protein	842033	842278	+	conserved hypotheticals
Rv0751c	-0.897111	-1.86233	0.55581	0.106514	NA	mmsB	Probable 3-hydroxyisobutyrate dehydrogenase MmsB (hibadh)	842347	843231	-	intermediary metabolism and respiration
Rv0752c	-0.931681	-1.9075	0.358335	0.0093217	NA	fadE9	Probable acyl-CoA dehydrogenase FadE9	843242	844414	-	lipid metabolism
Rv0753c	-1.07765	-2.11059	0.395346	0.00641398	0.473538	mmsA	Probable methylmalonate-semialdehyde dehydrogenase MmsA (methylmalonic acid semialdehyde dehydrogenase) (MMSDH)	844421	845953	-	intermediary metabolism and respiration
Rv0754	-0.84301	-1.79379	0.275191	0.00218864	NA	PE_PGRS11	PE-PGRS family protein PE_PGRS11	846159	847913	+	PE/PPE
Rv0755A	0.692284	1.61584	0.441584	0.116944	NA	Rv0755A	Putative transposase (fragment)	850342	850527	-	insertion seqs and phages
Rv0755c	0.837513	1.78697	0.510165	0.100662	0.586673	PPE12	PPE family protein PPE12	848103	850040	-	PE/PPE
Rv0756c	-0.479451	-1.39421	0.327968	0.143773	NA	Rv0756c	Unknown protein	850741	851466	-	conserved hypotheticals
Rv0757	0.219096	1.164	0.358271	0.540844	0.723942	phoP	Possible two component system response transcriptional positive regulator PhoP	851608	852351	+	regulatory proteins
Rv0758	-0.389374	-1.30983	0.366681	0.288287	NA	phoR	Possible two component system response sensor kinase membrane associated PhoR	852396	853853	+	regulatory proteins
Rv0759c	-0.273703	-1.20891	0.27379	0.317463	0.601192	Rv0759c	Conserved hypothetical protein	853825	854157	-	conserved hypotheticals
Rv0760c	0.378781	1.30024	0.484285	0.43413	0.667093	Rv0760c	Conserved protein	854267	854686	-	conserved hypotheticals
Rv0761c	0.238594	1.17984	0.422104	0.571904	0.744686	adhB	Possible zinc-containing alcohol dehydrogenase NAD dependent AdhB	854699	855826	-	intermediary metabolism and respiration
Rv0762c	-0.335551	-1.26186	0.289156	0.245865	NA	Rv0762c	Conserved hypothetical protein	855925	856470	-	conserved hypotheticals
Rv0763c	-0.490004	-1.40445	0.214296	0.0222206	NA	Rv0763c	Possible ferredoxin	856473	856679	-	intermediary metabolism and respiration
Rv0764c	-0.646853	-1.56575	0.357486	0.0703815	0.586673	cyp51	Cytochrome P450 51 Cyp51 (CYPL1) (P450-L1A1) (sterol 14-alpha demethylase) (lanosterol 14-alpha demethylase) (P450-14DM)	856682	858037	-	intermediary metabolism and respiration
Rv0765c	-0.881354	-1.8421	0.390352	0.0239553	NA	Rv0765c	Probable oxidoreductase	858037	858864	-	intermediary metabolism and respiration
Rv0766c	-0.740642	-1.67092	0.355398	0.0371622	0.586673	cyp123	Probable cytochrome P450 123 Cyp123	858864	860072	-	intermediary metabolism and respiration
Rv0767c	-1.06185	-2.08761	0.48164	0.0274782	NA	Rv0767c	Conserved hypothetical protein	860069	860710	-	conserved hypotheticals
Rv0768	-0.775632	-1.71194	0.257565	0.00260042	0.38189	aldA	Probable aldehyde dehydrogenase NAD dependent AldA (aldehyde dehydrogenase [NAD+])	860912	862381	+	intermediary metabolism and respiration
Rv0769	-0.599443	-1.51513	0.326927	0.0667182	0.586673	Rv0769	Probable dehydrogenase/reductase	862412	863158	+	intermediary metabolism and respiration
Rv0770	-1.18134	-2.26787	0.382775	0.00202699	NA	Rv0770	Probable dehydrogenase/reductase	863256	864143	+	intermediary metabolism and respiration
Rv0771	-0.694401	-1.61821	0.365439	0.0574092	NA	Rv0771	Possible 4-carboxymuconolactone decarboxylase (CMD)	864140	864574	+	intermediary metabolism and respiration
Rv0772	-0.583225	-1.49819	0.316963	0.0657624	NA	purD	Probable phosphoribosylamine--glycine ligase PurD (GARS) (glycinamide ribonucleotide synthetase) (phosphoribosylglycinamide synthetase) (5'-phosphoribosylglycinamide synthetase)	864586	865854	+	intermediary metabolism and respiration
Rv0773c	0.0960732	1.06886	0.181582	0.596744	NA	ggtA	Probable bifunctional acylase GgtA: cephalosporin acylase (GL-7ACA acylase) + gamma-glutamyltranspeptidase (GGT)	865851	867389	-	intermediary metabolism and respiration
Rv0774c	-0.425243	-1.3428	0.396011	0.282905	NA	Rv0774c	Probable conserved exported protein	867440	868351	-	cell wall and cell processes
Rv0775	-0.451285	-1.36726	0.352108	0.199959	NA	Rv0775	Conserved hypothetical protein	868407	869030	+	conserved hypotheticals
Rv0776c	-0.24901	-1.18839	0.516944	0.630021	NA	Rv0776c	Conserved hypothetical protein	868984	869763	-	conserved hypotheticals
Rv0777	-0.00587529	-1.00408	0.212844	0.977978	0.985389	purB	Probable adenylosuccinate lyase PurB (adenylosuccinase) (ASL) (ASASE)	870008	871426	+	intermediary metabolism and respiration
Rv0778	0.16303	1.11964	0.211862	0.441591	NA	cyp126	Possible cytochrome P450 126 Cyp126	871431	872675	+	intermediary metabolism and respiration
Rv0779c	-0.739201	-1.66925	0.617477	0.231256	NA	Rv0779c	Possible conserved transmembrane protein	872672	873292	-	cell wall and cell processes
Rv0780	0.220835	1.16541	0.307253	0.4723	NA	purC	Phosphoribosylaminoimidazole- succinocarboxamide synthase PurC (SAICAR synthetase)	873343	874236	+	intermediary metabolism and respiration
Rv0781	0.580571	1.49544	0.422207	0.169105	0.586673	ptrBa	Probable protease II PtrBa [first part] (oligopeptidase B)	874233	874943	+	intermediary metabolism and respiration
Rv0782	0.530962	1.44489	0.396049	0.180035	NA	ptrBb	Probable protease II PtrBb [second part] (oligopeptidase B)	874732	876390	+	intermediary metabolism and respiration
Rv0783c	0.0872173	1.06232	0.181448	0.630748	NA	emrB	Possible multidrug resistance integral membrane efflux protein EmrB	876818	878440	-	cell wall and cell processes
Rv0784	-0.37692	-1.29857	0.330036	0.25343	NA	Rv0784	Conserved hypothetical protein	878638	879324	+	conserved hypotheticals
Rv0785	-0.0910409	-1.06514	0.249413	0.715096	NA	Rv0785	Conserved protein	879340	881040	+	conserved hypotheticals
Rv0786c	-0.0241101	-1.01685	0.258441	0.925672	NA	Rv0786c	Conserved protein	881075	881464	-	conserved hypotheticals
Rv0787	-0.263223	-1.20016	0.368783	0.475375	NA	Rv0787	Unknown protein	881459	882418	+	conserved hypotheticals
Rv0787A	0.535558	1.4495	0.376796	0.155216	NA	Rv0787A	Conserved protein	882524	882763	+	conserved hypotheticals
Rv0788	-0.084894	-1.06061	0.400582	0.832164	NA	purQ	Probable phosphoribosylformylglycinamidine synthase I PURG (FGAM synthase I)	882760	883434	+	intermediary metabolism and respiration
Rv0789c	-0.747075	-1.67839	0.42513	0.0788692	NA	Rv0789c	Hypothetical protein	883451	884050	-	conserved hypotheticals
Rv0790c	-0.491371	-1.40578	0.273402	0.072296	0.586673	Rv0790c	Hypothetical protein	884072	884800	-	conserved hypotheticals
Rv0791c	-0.397635	-1.31735	0.295822	0.178893	0.586673	Rv0791c	Conserved protein	884797	885840	-	conserved hypotheticals
Rv0792c	-0.741612	-1.67204	0.231117	0.00133281	0.342532	Rv0792c	Probable transcriptional regulatory protein (probably GntR-family)	885837	886646	-	regulatory proteins
Rv0793	-1.11301	-2.16296	0.600732	0.063918	NA	Rv0793	Possible monooxygenase	886719	887024	+	intermediary metabolism and respiration
Rv0794c	-0.877602	-1.83732	0.4007	0.0285119	NA	Rv0794c	Probable oxidoreductase	887137	888636	-	intermediary metabolism and respiration
Rv0795	0.00628751	1.00437	0.308155	0.983721	NA	Rv0795	Putative transposase for insertion sequence element IS6110 (fragment)	889072	889398	+	insertion seqs and phages
Rv0796	-0.242626	-1.18314	0.262435	0.355216	NA	Rv0796	Putative transposase for insertion sequence element IS6110	889347	890333	+	insertion seqs and phages
Rv0797	0.186001	1.13761	0.33821	0.582348	NA	Rv0797	Putative transposase for insertion sequence element IS1547	890388	891482	+	insertion seqs and phages
Rv0798c	0.365589	1.28841	0.27217	0.179195	0.586673	cfp29	29 KDa antigen CFP29	891472	892269	-	virulence, detoxification, adaptation
Rv0799c	0.384414	1.30533	0.371665	0.300995	0.596365	Rv0799c	Conserved protein	892266	893273	-	conserved hypotheticals
Rv0800	-0.70772	-1.63322	0.516797	0.170863	NA	pepC	Probable aminopeptidase PepC	893318	894619	+	intermediary metabolism and respiration
Rv0801	-0.445478	-1.36177	0.479089	0.352452	NA	Rv0801	Conserved protein	894631	894978	+	conserved hypotheticals
Rv0802c	-0.229668	-1.17257	0.333652	0.491235	NA	Rv0802c	Possible succinyltransferase in the GCN5-related N-acetyltransferase family	894972	895628	-	intermediary metabolism and respiration
Rv0803	-0.292822	-1.22503	0.323324	0.365116	NA	purL	Phosphoribosylformylglycinamidine synthase II PurL (FGAM synthase II)	895820	898084	+	intermediary metabolism and respiration
Rv0804	-0.871528	-1.8296	0.609057	0.152446	NA	Rv0804	Conserved hypothetical protein	898081	898710	+	conserved hypotheticals
Rv0805	0.0631605	1.04475	0.252107	0.802177	0.889577	Rv0805	Class III cyclic nucleotide phosphodiesterase (cNMP PDE)	898831	899787	+	intermediary metabolism and respiration
Rv0806c	0.215753	1.16131	0.388887	0.579033	NA	cpsY	Possible UDP-glucose-4-epimerase CpsY (galactowaldenase) (UDP-galactose-4-epimerase) (uridine diphosphate galactose-4-epimerase) (uridine diphospho-galactose-4-epimerase)	899732	901330	-	cell wall and cell processes
Rv0807	0.0611283	1.04328	0.335735	0.855525	NA	Rv0807	Conserved hypothetical protein	901635	902024	+	conserved hypotheticals
Rv0808	-0.318649	-1.24716	0.380571	0.402429	0.647941	purF	Amidophosphoribosyltransferase PurF (glutamine phosphoribosylpyrophosphate amidotransferase) (ATASE) (gpatase)	902111	903694	+	intermediary metabolism and respiration
Rv0809	0.209985	1.15668	0.278187	0.450348	0.673739	purM	Probable phosphoribosylformylglycinamidine CYCLO-ligase PurM (AIRS) (phosphoribosyl-aminoimidazole synthetase) (air synthase)	903725	904819	+	intermediary metabolism and respiration
Rv0810c	0.195789	1.14535	0.292289	0.502956	0.703454	Rv0810c	Conserved hypothetical protein	904905	905087	-	conserved hypotheticals
Rv0811c	0.246928	1.18668	0.296683	0.405242	NA	Rv0811c	Conserved protein	905234	906340	-	conserved hypotheticals
Rv0812	-0.110794	-1.07982	0.269364	0.68084	NA	Rv0812	Probable amino acid aminotransferase	906423	907292	+	intermediary metabolism and respiration
Rv0813c	0.0702746	1.04992	0.274905	0.798235	NA	Rv0813c	Conserved protein	907338	908018	-	conserved hypotheticals
Rv0814c	0.703227	1.62814	0.442764	0.112226	0.586673	sseC2	Conserved protein SseC2	908181	908483	-	intermediary metabolism and respiration
Rv0815c	0.583446	1.49842	0.383105	0.127773	0.586673	cysA2	Probable thiosulfate sulfurtransferase CysA2 (rhodanese-like protein) (thiosulfate cyanide transsulfurase) (thiosulfate thiotransferase)	908485	909318	-	intermediary metabolism and respiration
Rv0816c	0.015107	1.01053	0.295895	0.959281	NA	thiX	Probable thioredoxin ThiX	909611	910033	-	intermediary metabolism and respiration
Rv0817c	0.0394472	1.02772	0.24389	0.871509	NA	Rv0817c	Probable conserved exported protein	910030	910842	-	cell wall and cell processes
Rv0818	-0.186766	-1.13821	0.237952	0.432516	NA	Rv0818	Transcriptional regulatory protein	910972	911739	+	regulatory proteins
Rv0819	0.00405188	1.00281	0.301572	0.98928	NA	mshD	GCN5-related N-acetyltransferase, MshD	911736	912683	+	intermediary metabolism and respiration
Rv0820	0.594058	1.50949	0.367653	0.106135	0.586673	phoT	Probable phosphate-transport ATP-binding protein ABC transporter PhoT	912726	913502	+	cell wall and cell processes
Rv0821c	0.293402	1.22553	0.231402	0.204822	0.586673	phoY2	Probable phosphate-transport system transcriptional regulatory protein PhoY2	913558	914199	-	cell wall and cell processes
Rv0822c	0.107702	1.07751	0.177561	0.54414	0.726462	Rv0822c	Conserved protein	914257	916311	-	conserved hypotheticals
Rv0823c	-0.230867	-1.17354	0.317761	0.467505	0.67773	Rv0823c	Possible transcriptional regulatory protein	916477	917646	-	regulatory proteins
Rv0824c	0.584499	1.49952	0.433849	0.177903	0.586673	desA1	Probable acyl-[acyl-carrier protein] desaturase DesA1 (acyl-[ACP] desaturase) (stearoyl-ACP desaturase) (protein Des)	917734	918750	-	lipid metabolism
Rv0825c	0.487765	1.40227	0.447592	0.275822	NA	Rv0825c	Conserved protein	918912	919553	-	conserved hypotheticals
Rv0826	-0.614754	-1.5313	0.306994	0.045231	NA	Rv0826	Conserved hypothetical protein	919634	920689	+	conserved hypotheticals
Rv0827c	-1.02956	-2.04141	0.55638	0.0642459	NA	kmtR	Metal sensor transcriptional regulator KmtR (ArsR-SmtB family)	920741	921133	-	regulatory proteins
Rv0828c	0.307877	1.23789	0.406644	0.448979	NA	Rv0828c	Possible deaminase	921191	921613	-	intermediary metabolism and respiration
Rv0829	-0.272762	-1.20812	0.379352	0.472128	NA	Rv0829	Possible transposase (fragment)	921575	921865	+	insertion seqs and phages
Rv0830	-0.60348	-1.51938	0.321693	0.0606621	NA	Rv0830	Possible S-adenosylmethionine-dependent methyltransferase	921970	922875	+	lipid metabolism
Rv0831c	0.560378	1.47466	0.399983	0.161213	0.586673	Rv0831c	Conserved protein	922894	923709	-	conserved hypotheticals
Rv0832	0.386189	1.30694	0.28792	0.179821	NA	PE_PGRS12	PE-PGRS family protein PE_PGRS12	924951	925364	+	PE/PPE
Rv0833	-0.266235	-1.20267	0.61965	0.667447	NA	PE_PGRS13	PE-PGRS family protein PE_PGRS13	925361	927610	+	PE/PPE
Rv0834c	-0.470286	-1.38538	0.395768	0.234721	NA	PE_PGRS14	PE-PGRS family protein PE_PGRS14	927837	930485	-	PE/PPE
Rv0835	0.420981	1.33884	0.38028	0.268282	NA	lpqQ	Possible lipoprotein LpqQ	930953	931597	+	cell wall and cell processes
Rv0836c	-1.16084	-2.23588	0.402992	0.00396975	NA	Rv0836c	Hypothetical protein	932279	932932	-	conserved hypotheticals
Rv0837c	-1.03713	-2.05215	0.421624	0.0138994	NA	Rv0837c	Hypothetical protein	933003	934031	-	conserved hypotheticals
Rv0838	-0.0464766	-1.03274	0.372662	0.900749	NA	lpqR	Probable conserved lipoprotein LpqR	934720	935490	+	cell wall and cell processes
Rv0839	-0.636553	-1.55461	0.242493	0.00866391	NA	Rv0839	Conserved hypothetical protein	935577	936389	+	conserved hypotheticals
Rv0840c	-0.272394	-1.20781	0.38907	0.483856	NA	pip	Probable proline iminopeptidase Pip (prolyl aminopeptidase) (pap)	936457	937317	-	intermediary metabolism and respiration
Rv0841	0.40453	1.32366	0.620057	0.514138	NA	Rv0841	Probable conserved transmembrane protein	937593	937835	+	cell wall and cell processes
Rv0842	-0.0139586	-1.00972	0.317247	0.964905	NA	Rv0842	Probable conserved integral membrane protein	938112	939404	+	cell wall and cell processes
Rv0843	0.0269796	1.01888	0.242396	0.911375	NA	Rv0843	Probable dehydrogenase	939388	940392	+	intermediary metabolism and respiration
Rv0844c	-0.775199	-1.71143	0.51874	0.135074	NA	narL	Possible nitrate/nitrite response transcriptional regulatory protein NarL	940456	941106	-	regulatory proteins
Rv0845	0.285614	1.21893	0.266177	0.283261	NA	Rv0845	Possible two component sensor kinase	941190	942467	+	regulatory proteins
Rv0846c	-0.156599	-1.11466	0.36057	0.664063	NA	Rv0846c	Probable oxidase	942680	944194	-	intermediary metabolism and respiration
Rv0847	-1.19654	-2.29189	0.528148	0.0234803	NA	lpqS	Probable lipoprotein LpqS	944343	944735	+	cell wall and cell processes
Rv0848	-0.564129	-1.47849	0.274058	0.0395492	NA	cysK2	Possible cysteine synthase a CysK2 (O-acetylserine sulfhydrylase) (O-acetylserine (thiol)-lyase) (CSASE)	944938	946056	+	intermediary metabolism and respiration
Rv0849	-0.415298	-1.33357	0.24818	0.0942535	NA	Rv0849	Probable conserved integral membrane transport protein	946056	947315	+	cell wall and cell processes
Rv0850	0.0601458	1.04257	0.343827	0.861134	NA	Rv0850	Putative transposase (fragment)	947312	947644	+	insertion seqs and phages
Rv0851c	-0.423531	-1.34121	0.421078	0.314499	NA	Rv0851c	Probable short-chain type dehydrogenase/reductase	947641	948468	-	intermediary metabolism and respiration
Rv0852	0.286421	1.21961	0.259449	0.269611	NA	fadD16	Possible fatty-acid-CoA ligase FadD16 (fatty-acid-CoA synthetase) (fatty-acid-CoA synthase)	948559	949395	+	lipid metabolism
Rv0853c	0.00119938	1.00083	0.221344	0.995677	NA	pdc	Probable pyruvate or indole-3-pyruvate decarboxylase Pdc	949436	951118	-	intermediary metabolism and respiration
Rv0854	0.463836	1.3792	0.395682	0.2411	NA	Rv0854	Conserved protein	951183	951626	+	conserved hypotheticals
Rv0855	-0.22293	-1.1671	0.221776	0.3148	NA	far	Probable fatty-acid-CoA racemase Far	951632	952711	+	lipid metabolism
Rv0856	0.646255	1.5651	0.417196	0.121372	NA	Rv0856	Conserved hypothetical protein	952825	953229	+	conserved hypotheticals
Rv0857	0.530753	1.44468	0.329084	0.106784	NA	Rv0857	Conserved hypothetical protein	953257	953730	+	conserved hypotheticals
Rv0858c	-0.422762	-1.34049	0.33939	0.212892	NA	dapC	Probable N-succinyldiaminopimelate aminotransferase DapC (DAP-at)	953727	954920	-	intermediary metabolism and respiration
Rv0859	-0.31968	-1.24805	0.236236	0.175985	0.586673	fadA	Possible acyl-CoA thiolase FadA	955077	956288	+	lipid metabolism
Rv0860	-0.153362	-1.11216	0.175735	0.382831	0.638835	fadB	Probable fatty oxidation protein FadB	956293	958455	+	lipid metabolism
Rv0861c	0.0770139	1.05483	0.192158	0.688578	0.821052	ercc3	DNA helicase Ercc3	958523	960151	-	information pathways
Rv0862c	-0.445012	-1.36133	0.521154	0.393162	NA	Rv0862c	Conserved protein	960342	962612	-	conserved hypotheticals
Rv0863	0.283598	1.21723	0.378118	0.45324	0.673739	Rv0863	Conserved hypothetical protein	962599	962880	+	conserved hypotheticals
Rv0864	-0.394516	-1.3145	0.411799	0.338046	0.620652	moaC2	Probable molybdenum cofactor biosynthesis protein C 2 MoaC2	962890	963393	+	intermediary metabolism and respiration
Rv0865	-0.378042	-1.29958	0.477295	0.428331	NA	mog	Probable molybdopterin biosynthesis Mog protein	963390	963872	+	intermediary metabolism and respiration
Rv0866	-0.396097	-1.31594	0.518411	0.444832	NA	moaE2	Probable molybdenum cofactor biosynthesis protein E2 MoaE2 (molybdopterin converting factor large subunit) (molybdopterin [MPT] converting factor, subunit 2)	963869	964294	+	intermediary metabolism and respiration
Rv0867c	0.333508	1.26007	0.307054	0.277411	NA	rpfA	Possible resuscitation-promoting factor RpfA	964312	965535	-	cell wall and cell processes
Rv0868c	0.324214	1.25198	0.369429	0.380157	NA	moaD2	Probable molybdenum cofactor biosynthesis protein D 2 MoaD2 (molybdopterin converting factor small subunit) (molybdopterin [MPT] converting factor, subunit 1)	965983	966261	-	intermediary metabolism and respiration
Rv0869c	-0.412199	-1.33071	0.316232	0.192414	NA	moaA2	Probable molybdenum cofactor biosynthesis protein A2 MoaA2	966265	967347	-	intermediary metabolism and respiration
Rv0870c	0.165932	1.12189	0.251713	0.509761	NA	Rv0870c	Possible conserved integral membrane protein	967344	967733	-	cell wall and cell processes
Rv0871	-0.308504	-1.23842	0.341992	0.367015	NA	cspB	Probable cold shock-like protein B CspB	967898	968305	+	virulence, detoxification, adaptation
Rv0872c	-0.174369	-1.12847	0.501989	0.728324	NA	PE_PGRS15	PE-PGRS family protein PE_PGRS15	968424	970244	-	PE/PPE
Rv0873	0.0909064	1.06504	0.172882	0.599007	0.76029	fadE10	Probable acyl-CoA dehydrogenase FadE10	970505	972457	+	lipid metabolism
Rv0874c	-0.467849	-1.38305	0.34672	0.177222	NA	Rv0874c	Conserved hypothetical protein	972546	973706	-	conserved hypotheticals
Rv0875c	-0.0581185	-1.04111	0.259869	0.823033	NA	Rv0875c	Possible conserved exported protein	973806	974294	-	cell wall and cell processes
Rv0876c	-0.173978	-1.12816	0.284055	0.540221	NA	Rv0876c	Possible conserved transmembrane protein	974291	975937	-	cell wall and cell processes
Rv0877	-0.165957	-1.12191	0.266042	0.532758	NA	Rv0877	Conserved hypothetical protein	976075	976863	+	conserved hypotheticals
Rv0878c	0.663818	1.58427	0.466419	0.154672	NA	PPE13	PPE family protein PPE13	976872	978203	-	PE/PPE
Rv0879c	-1.32852	-2.51145	0.607473	0.0287452	NA	Rv0879c	Possible conserved transmembrane protein	978481	978756	-	cell wall and cell processes
Rv0880	-0.253234	-1.19188	0.522034	0.627611	NA	Rv0880	Possible transcriptional regulatory protein (possibly MarR-family)	978934	979365	+	regulatory proteins
Rv0881	-0.125832	-1.09114	0.349787	0.719043	NA	Rv0881	Possible rRNA methyltransferase (rRNA methylase)	979362	980228	+	intermediary metabolism and respiration
Rv0882	-0.256122	-1.19426	0.597062	0.667945	NA	Rv0882	Probable transmembrane protein	980225	980509	+	cell wall and cell processes
Rv0883c	-0.435028	-1.35194	0.380552	0.252976	NA	Rv0883c	Conserved hypothetical protein	980506	981267	-	conserved hypotheticals
Rv0884c	-0.0592095	-1.04189	0.250186	0.812919	NA	serC	Possible phosphoserine aminotransferase SerC (PSAT)	981424	982554	-	intermediary metabolism and respiration
Rv0885	0.0868361	1.06204	0.279262	0.75584	NA	Rv0885	Conserved hypothetical protein	982762	983784	+	conserved hypotheticals
Rv0886	0.023724	1.01658	0.255998	0.926164	NA	fprB	Probable NADPH:adrenodoxin oxidoreductase FprB (adrenodoxin reductase) (AR) (ferredoxin-NADP(+) reductase)	983803	985530	+	intermediary metabolism and respiration
Rv0887c	-0.358636	-1.28221	0.495276	0.468997	NA	Rv0887c	Conserved hypothetical protein	985513	985971	-	conserved hypotheticals
Rv0888	0.316273	1.24511	0.371603	0.394711	NA	Rv0888	Probable exported protein	987233	988705	+	cell wall and cell processes
Rv0889c	-0.443262	-1.35968	0.368585	0.22913	NA	citA	Probable citrate synthase II CitA	988740	989861	-	intermediary metabolism and respiration
Rv0890c	0.0199042	1.01389	0.204575	0.922492	NA	Rv0890c	Probable transcriptional regulatory protein (probably LuxR-family)	989948	992596	-	regulatory proteins
Rv0891c	0.320742	1.24897	0.440633	0.466667	NA	Rv0891c	Possible transcriptional regulatory protein	992598	993455	-	regulatory proteins
Rv0892	0.740661	1.67094	0.457881	0.105753	NA	Rv0892	Probable monooxygenase	993853	995340	+	intermediary metabolism and respiration
Rv0893c	0.571491	1.48606	0.412013	0.16542	NA	Rv0893c	Possible S-adenosylmethionine-dependent methyltransferase	995318	996295	-	lipid metabolism
Rv0894	0.48279	1.39744	0.374471	0.197308	NA	Rv0894	Possible transcriptional regulatory protein (possibly LuxR-family)	996524	997705	+	regulatory proteins
Rv0895	-0.174621	-1.12867	0.298801	0.558948	NA	Rv0895	Possible triacylglycerol synthase (diacylglycerol acyltransferase)	997782	999299	+	lipid metabolism
Rv0896	0.284546	1.21803	0.326387	0.383315	0.638835	gltA2	Probable citrate synthase I GltA2	999472	1000767	+	intermediary metabolism and respiration
Rv0897c	-0.167143	-1.12283	0.272056	0.53897	NA	Rv0897c	Probable oxidoreductase	1000810	1002415	-	intermediary metabolism and respiration
Rv0898c	-0.312047	-1.24147	0.553856	0.573158	NA	Rv0898c	Conserved hypothetical protein	1002440	1002704	-	conserved hypotheticals
Rv0899	0.363184	1.28626	0.333014	0.27545	NA	ompA	Outer membrane protein A OmpA	1002810	1003792	+	cell wall and cell processes
Rv0900	0.232992	1.17527	0.343712	0.497855	NA	Rv0900	Possible membrane protein	1003800	1003957	+	cell wall and cell processes
Rv0901	0.0722467	1.05135	0.182634	0.692414	NA	Rv0901	Possible conserved exported or membrane protein	1003960	1004484	+	cell wall and cell processes
Rv0902c	-0.599468	-1.51516	0.362433	0.0981254	NA	prrB	Two component sensor histidine kinase PrrB	1004500	1005841	-	regulatory proteins
Rv0903c	-0.412401	-1.3309	0.328218	0.20894	NA	prrA	Two component response transcriptional regulatory protein PrrA	1005850	1006562	-	regulatory proteins
Rv0904c	0.0233014	1.01628	0.321228	0.942173	NA	accD3	Putative acetyl-coenzyme A carboxylase carboxyl transferase (subunit beta) AccD3 (accase beta chain)	1006690	1008180	-	lipid metabolism
Rv0905	-0.262742	-1.19976	0.313579	0.402097	NA	echA6	Possible enoyl-CoA hydratase EchA6 (enoyl hydrase) (unsaturated acyl-CoA hydratase) (crotonase)	1008210	1008938	+	lipid metabolism
Rv0906	-0.026933	-1.01884	0.164574	0.870005	NA	Rv0906	Conserved protein	1008940	1010062	+	conserved hypotheticals
Rv0907	0.290064	1.22269	0.272212	0.286612	NA	Rv0907	Conserved protein	1010140	1011734	+	cell wall and cell processes
Rv0908	0.301874	1.23274	0.238345	0.205319	0.586673	ctpE	Probable metal cation transporter ATPase P-type CtpE	1011730	1014124	+	cell wall and cell processes
Rv0909	0.695634	1.6196	0.433365	0.108452	0.586673	Rv0909	Conserved hypothetical protein	1014680	1014860	+	conserved hypotheticals
Rv0910	0.441124	1.35766	0.323316	0.17245	0.586673	Rv0910	Conserved hypothetical protein	1014870	1015300	+	conserved hypotheticals
Rv0911	0.367598	1.2902	0.310716	0.236782	NA	Rv0911	Conserved protein	1015400	1016171	+	conserved hypotheticals
Rv0912	-0.378179	-1.2997	0.399875	0.344279	NA	Rv0912	Probable conserved transmembrane protein	1016240	1016685	+	cell wall and cell processes
Rv0913c	0.330929	1.25782	0.385009	0.390046	0.638835	Rv0913c	Possible dioxygenase	1017220	1018725	-	intermediary metabolism and respiration
Rv0914c	-0.0426822	-1.03003	0.331476	0.897544	NA	Rv0914c	Possible lipid carrier protein or keto acyl-CoA thiolase	1018730	1019965	-	lipid metabolism
Rv0915c	0.0100548	1.00699	0.286048	0.97196	NA	PPE14	PPE family protein PPE14	1020060	1021329	-	PE/PPE
Rv0916c	-0.265412	-1.20198	0.396928	0.50371	NA	PE7	PE family protein PE7	1021340	1021643	-	PE/PPE
Rv0917	0.564317	1.47869	0.406313	0.164872	NA	betP	Possible glycine betaine transport integral membrane protein BetP	1022090	1023868	+	cell wall and cell processes
Rv0918	-0.512016	-1.42604	0.568855	0.368077	NA	Rv0918	Conserved protein	1024210	1024687	+	conserved hypotheticals
Rv0919	-0.140342	-1.10217	0.296726	0.636237	NA	Rv0919	GCN5-related N-acetyltransferase	1.02468e+06	1025184	+	intermediary metabolism and respiration
Rv0920c	0.207661	1.15481	0.304473	0.495216	NA	Rv0920c	Probable transposase	1025500	1026816	-	insertion seqs and phages
Rv0921	-0.602982	-1.51885	0.502521	0.230173	NA	Rv0921	Possible resolvase	1.0271e+06	1027685	+	insertion seqs and phages
Rv0922	-0.490789	-1.40521	0.28187	0.08165	0.586673	Rv0922	Possible transposase	1027690	1029337	+	insertion seqs and phages
Rv0923c	-0.473218	-1.3882	0.460304	0.303924	NA	Rv0923c	Conserved hypothetical protein	1029510	1030577	-	conserved hypotheticals
Rv0924c	0.0223055	1.01558	0.188665	0.905887	NA	mntH	Divalent cation-transport integral membrane protein MntH (BRAMP) (MRAMP)	1.03058e+06	1031864	-	cell wall and cell processes
Rv0925c	-0.0187623	-1.01309	0.207212	0.927853	NA	Rv0925c	Conserved protein	1.0319e+06	1032633	-	conserved hypotheticals
Rv0926c	0.233834	1.17596	0.312522	0.454329	NA	Rv0926c	Conserved hypothetical protein	1032710	1033786	-	conserved hypotheticals
Rv0927c	0.0178632	1.01246	0.308807	0.953872	NA	Rv0927c	Probable short-chain type dehydrogenase/reductase	1.03384e+06	1034631	-	intermediary metabolism and respiration
Rv0928	0.44403	1.3604	0.364338	0.222946	NA	pstS3	Periplasmic phosphate-binding lipoprotein PstS3 (PBP-3) (PstS3) (PHOS1)	1.0349e+06	1036015	+	cell wall and cell processes
Rv0929	0.412174	1.33069	0.362427	0.255429	NA	pstC2	Phosphate-transport integral membrane ABC transporter PstC2	1036030	1037002	+	cell wall and cell processes
Rv0930	0.294762	1.22668	0.257224	0.251821	NA	pstA1	Probable phosphate-transport integral membrane ABC transporter PstA1	1037000	1037925	+	cell wall and cell processes
Rv0931c	0.114623	1.08269	0.243145	0.637342	0.779985	pknD	Transmembrane serine/threonine-protein kinase D PknD (protein kinase D) (STPK D)	1.03792e+06	1039914	-	regulatory proteins
Rv0932c	0.650365	1.56956	0.392606	0.097614	0.586673	pstS2	Periplasmic phosphate-binding lipoprotein PstS2 (PBP-2) (PstS2)	1039940	1041048	-	cell wall and cell processes
Rv0933	0.579079	1.49389	0.371875	0.119426	0.586673	pstB	Phosphate-transport ATP-binding protein ABC transporter PstB	1041260	1042094	+	cell wall and cell processes
Rv0934	0.131762	1.09563	0.200405	0.510874	0.708819	pstS1	Periplasmic phosphate-binding lipoprotein PstS1 (PBP-1) (PstS1)	1.04211e+06	1043239	+	cell wall and cell processes
Rv0935	0.264504	1.20122	0.301534	0.380382	0.638578	pstC1	Phosphate-transport integral membrane ABC transporter PstC1	1043300	1044315	+	cell wall and cell processes
Rv0936	0.461624	1.37709	0.315279	0.143146	0.586673	pstA2	Phosphate-transport integral membrane ABC transporter PstA2	1.04432e+06	1045222	+	cell wall and cell processes
Rv0937c	0.53445	1.44839	0.286533	0.0621493	NA	mku	DNA end-binding protein, Mku	1045200	1046020	-	information pathways
Rv0938	0.199982	1.14868	0.258936	0.439923	0.673739	ligD	ATP dependent DNA ligase LigD (ATP dependent polydeoxyribonucleotide synthase) (thermostable DNA ligase) (ATP dependent polynucleotide ligase) (sealase) (DNA repair enzyme) (DNA joinase)	1.04614e+06	1048415	+	information pathways
Rv0939	0.218494	1.16352	0.184411	0.236087	0.586673	Rv0939	Possible bifunctional enzyme: 2-hydroxyhepta-2,4-diene-1,7-dioate isomerase (HHDD isomerase) + cyclase/dehydrase	1.04841e+06	1050346	+	intermediary metabolism and respiration
Rv0940c	-0.174526	-1.12859	0.410967	0.671077	0.80674	Rv0940c	Possible oxidoreductase	1050590	1051459	-	intermediary metabolism and respiration
Rv0941c	-0.0365284	-1.02564	0.197854	0.853525	NA	Rv0941c	Conserved hypothetical protein	1051540	1052317	-	conserved hypotheticals
Rv0942	0.553637	1.46778	0.485155	0.253805	NA	Rv0942	Hypothetical protein	1052360	1052638	+	conserved hypotheticals
Rv0943c	-0.38831	-1.30886	0.574528	0.49912	NA	Rv0943c	Probable monooxygenase	1052700	1053736	-	intermediary metabolism and respiration
Rv0944	0.0640287	1.04538	0.305332	0.8339	NA	Rv0944	Possible formamidopyrimidine-DNA glycosylase (FAPY-DNA glycosylase)	1053770	1054241	+	information pathways
Rv0945	-0.0367733	-1.02582	0.255482	0.88555	NA	Rv0945	Probable short-chain type dehydrogenase/reductase	1054250	1055008	+	intermediary metabolism and respiration
Rv0946c	-0.14766	-1.10777	0.293234	0.614573	NA	pgi	Probable glucose-6-phosphate isomerase Pgi (GPI) (phosphoglucose isomerase) (phosphohexose isomerase) (phi)	1055020	1056685	-	intermediary metabolism and respiration
Rv0947c	0.569848	1.48437	0.377009	0.130661	NA	Rv0947c	Probable mycolyl transferase, pseudogene	1057300	1057530	-	lipid metabolism
Rv0948c	0.706243	1.63155	0.442448	0.110441	0.586673	Rv0948c	Chorismate mutase	1057650	1057963	-	intermediary metabolism and respiration
Rv0949	-0.0849305	-1.06064	0.195614	0.664163	NA	uvrD1	Probable ATP-dependent DNA helicase II UvrD1	1058260	1060575	+	information pathways
Rv0950c	0.837033	1.78637	0.432216	0.0527935	0.586673	Rv0950c	Conserved hypothetical protein	1060660	1061654	-	conserved hypotheticals
Rv0951	0.150573	1.11001	0.242611	0.534839	0.721541	sucC	Probable succinyl-CoA synthetase (beta chain) SucC (SCS-beta)	1061960	1063127	+	intermediary metabolism and respiration
Rv0952	0.440151	1.35675	0.370356	0.234654	0.586673	sucD	Probable succinyl-CoA synthetase (alpha chain) SucD (SCS-alpha)	1063140	1064051	+	intermediary metabolism and respiration
Rv0953c	-0.774391	-1.71047	0.607673	0.202538	NA	Rv0953c	Possible oxidoreductase	1064110	1064962	-	intermediary metabolism and respiration
Rv0954	-0.431258	-1.34841	0.374761	0.249833	0.586673	Rv0954	Probable conserved transmembrane protein	1065130	1066038	+	cell wall and cell processes
Rv0955	-0.700969	-1.6256	0.457993	0.125887	NA	Rv0955	Probable conserved integral membrane protein	1066080	1067445	+	cell wall and cell processes
Rv0956	-0.222015	-1.16636	0.277946	0.424425	NA	purN	Probable 5'-phosphoribosylglycinamide formyltransferase PurN (GART) (gar transformylase) (5'-phosphoribosylglycinamide transformylase)	1067560	1068208	+	intermediary metabolism and respiration
Rv0957	-0.423594	-1.34126	0.396659	0.285564	NA	purH	Probable bifunctional purine biosynthesis protein PurH: phosphoribosylaminoimidazolecarboxamide formyltransferase (AICAR transformylase) (5'-phosphoribosyl-5-aminoimidazole-4-carboxamide formyltransferase) + inosinemonophosphate cyclohydrolase (imp cyclohydrolase) (inosinicase) (imp synthetase) (ATIC)	1068200	1069776	+	intermediary metabolism and respiration
Rv0958	-0.492181	-1.40657	0.467961	0.292912	NA	Rv0958	Possible magnesium chelatase	1069880	1071262	+	intermediary metabolism and respiration
Rv0959	-0.338471	-1.26442	0.446594	0.448515	NA	Rv0959	Conserved hypothetical protein	1071260	1073273	+	conserved hypotheticals
Rv0959A	-0.726024	-1.65407	0.567287	0.200609	NA	vapB9	Possible antitoxin VapB9	1073330	1073548	+	virulence, detoxification, adaptation
Rv0960	0.124376	1.09004	0.211554	0.556588	NA	vapC9	Possible toxin VapC9	1073550	1073928	+	virulence, detoxification, adaptation
Rv0961	0.462518	1.37794	0.302702	0.126521	NA	Rv0961	Probable integral membrane protein	1074070	1074421	+	cell wall and cell processes
Rv0962c	0.168865	1.12417	0.332227	0.611256	NA	lprP	Possible lipoprotein LprP	1074440	1075114	-	cell wall and cell processes
Rv0963c	0.217313	1.16257	0.308479	0.481143	NA	Rv0963c	Conserved hypothetical protein	1075300	1076097	-	conserved hypotheticals
Rv0964c	-0.335605	-1.26191	0.398188	0.399323	NA	Rv0964c	Hypothetical protein	1076200	1076678	-	conserved hypotheticals
Rv0965c	0.355109	1.27908	0.278806	0.202778	NA	Rv0965c	Conserved hypothetical protein	1076780	1077197	-	conserved hypotheticals
Rv0966c	-0.0368839	-1.0259	0.262942	0.888444	NA	Rv0966c	Conserved protein	1077230	1077835	-	conserved hypotheticals
Rv0967	0.161203	1.11822	0.418263	0.699934	0.82991	csoR	Copper-sensitive operon repressor CsoR	1077970	1078334	+	regulatory proteins
Rv0968	-0.538424	-1.45239	0.252418	0.0329191	NA	Rv0968	Conserved protein	1078390	1078687	+	conserved hypotheticals
Rv0969	-0.775197	-1.71142	0.408786	0.0579154	0.586673	ctpV	Probable metal cation transporter P-type ATPase CtpV	1078740	1081055	+	cell wall and cell processes
Rv0970	-0.0368678	-1.02588	0.281887	0.895942	NA	Rv0970	Probable conserved integral membrane protein	1081050	1081684	+	cell wall and cell processes
Rv0971c	-0.973964	-1.96423	0.582395	0.0944566	NA	echA7	Probable enoyl-CoA hydratase EchA7 (enoyl hydrase) (unsaturated acyl-CoA hydratase) (crotonase)	1081780	1082584	-	lipid metabolism
Rv0972c	0.0490846	1.03461	0.321685	0.878725	NA	fadE12	Acyl-CoA dehydrogenase FadE12	1082580	1083750	-	lipid metabolism
Rv0973c	-0.335533	-1.26184	0.246141	0.172827	NA	accA2	Probable acetyl-/propionyl-coenzyme A carboxylase alpha chain (alpha subunit) AccA2: biotin carboxylase + biotin carboxyl carrier protein (BCCP)	1083750	1085750	-	lipid metabolism
Rv0974c	-0.183767	-1.13585	0.208906	0.37904	NA	accD2	Probable acetyl-/propionyl-CoA carboxylase (beta subunit) AccD2	1085760	1087345	-	lipid metabolism
Rv0975c	-0.132335	-1.09607	0.326723	0.685451	NA	fadE13	Probable acyl-CoA dehydrogenase FadE13	1087350	1088496	-	lipid metabolism
Rv0976c	-0.79934	-1.7403	0.517263	0.122268	NA	Rv0976c	Conserved hypothetical protein	1088490	1090175	-	conserved hypotheticals
Rv0977	0.142119	1.10352	0.322462	0.659407	NA	PE_PGRS16	PE-PGRS family protein PE_PGRS16	1090370	1093144	+	PE/PPE
Rv0978c	-0.634543	-1.55245	0.47061	0.177548	NA	PE_PGRS17	PE-PGRS family protein PE_PGRS17	1093360	1094356	-	PE/PPE
Rv0979A	-0.0736568	-1.05238	0.371805	0.842962	NA	rpmF	50S ribosomal protein L32 RpmF	1094890	1095059	+	information pathways
Rv0979c	-0.0169898	-1.01185	0.597598	0.977319	NA	Rv0979c	Hypothetical protein	1094670	1094864	-	conserved hypotheticals
Rv0980c	-0.415965	-1.33419	0.373129	0.264934	NA	PE_PGRS18	PE-PGRS family protein PE_PGRS18	1095080	1096451	-	PE/PPE
Rv0981	0.417829	1.33592	0.263871	0.113318	NA	mprA	Mycobacterial persistence regulator MRPA (two component response transcriptional regulatory protein)	1096820	1097508	+	regulatory proteins
Rv0982	0.380331	1.30164	0.248194	0.125425	0.586673	mprB	Two component sensor kinase MprB	1097510	1099022	+	regulatory proteins
Rv0983	0.0780394	1.05558	0.314298	0.803904	0.890532	pepD	Probable serine protease PepD (serine proteinase) (MTB32B)	1099070	1100460	+	intermediary metabolism and respiration
Rv0984	-0.328837	-1.256	0.329003	0.317556	0.601192	moaB2	Possible pterin-4-alpha-carbinolamine dehydratase MoaB2 (PHS) (4-alpha- hydroxy-tetrahydropterin dehydratase) (pterin-4-a-carbinolamine dehydratase) (phenylalanine hydroxylase-stimulating protein) (PHS) (pterin carbinolamine dehydratase) (PCD)	1100460	1101005	+	intermediary metabolism and respiration
Rv0985c	0.689305	1.61251	0.49288	0.161956	NA	mscL	Possible large-conductance ion mechanosensitive channel MscL	1101030	1101480	-	cell wall and cell processes
Rv0986	0.89266	1.8566	0.532153	0.0934549	NA	Rv0986	Probable adhesion component transport ATP-binding protein ABC transporter	1101800	1102549	+	cell wall and cell processes
Rv0987	0.946807	1.9276	0.503885	0.0602427	0.586673	Rv0987	Probable adhesion component transport transmembrane protein ABC transporter	1102540	1105109	+	cell wall and cell processes
Rv0988	1.05432	2.07674	0.506829	0.0375052	0.586673	Rv0988	Possible conserved exported protein	1105120	1106276	+	cell wall and cell processes
Rv0989c	-0.523647	-1.43758	0.320058	0.101819	NA	grcC2	Probable polyprenyl-diphosphate synthase GrcC2 (polyprenyl pyrophosphate synthetase)	1106410	1107382	-	intermediary metabolism and respiration
Rv0990c	-0.580577	-1.49545	0.486122	0.23236	NA	Rv0990c	Hypothetical protein	1107440	1108099	-	conserved hypotheticals
Rv0991c	-0.354408	-1.27846	0.310829	0.254202	0.586673	Rv0991c	Conserved serine rich protein	1108170	1108504	-	conserved hypotheticals
Rv0992c	0.182121	1.13455	0.302958	0.547745	NA	Rv0992c	Conserved hypothetical protein	1108580	1109171	-	conserved hypotheticals
Rv0993	-0.10724	-1.07717	0.252195	0.670672	NA	galU	UTP--glucose-1-phosphate uridylyltransferase GalU (UDP-glucose pyrophosphorylase) (UDPGP) (alpha-D-glucosyl-1-phosphate uridylyltransferase) (uridine diphosphoglucose pyrophosphorylase)	1109270	1110192	+	intermediary metabolism and respiration
Rv0994	-0.437081	-1.35386	0.407254	0.283164	NA	moeA1	Probable molybdopterin biosynthesis protein MoeA1	1110270	1111549	+	intermediary metabolism and respiration
Rv0995	-0.462349	-1.37778	0.515174	0.369472	NA	rimJ	Ribosomal-protein-alanine acetyltransferase RimJ (acetylating enzyme for N-terminal of ribosomal protein S5)	1111610	1112223	+	information pathways
Rv0996	0.252082	1.19092	0.392555	0.52077	0.71706	Rv0996	Probable conserved transmembrane protein	1112380	1113460	+	cell wall and cell processes
Rv0997	-0.31763	-1.24628	0.37321	0.394727	NA	Rv0997	Hypothetical protein	1114290	1114724	+	conserved hypotheticals
Rv0998	0.144345	1.10523	0.233914	0.537178	NA	Rv0998	Conserved hypothetical protein	1114750	1115749	+	conserved hypotheticals
Rv0999	-0.203987	-1.15188	0.229343	0.373765	NA	Rv0999	Unknown protein	1115770	1116525	+	conserved hypotheticals
Rv1000c	-0.627747	-1.54515	0.596767	0.29284	NA	Rv1000c	Conserved hypothetical protein	1116530	1117148	-	conserved hypotheticals
Rv1001	-0.512485	-1.42651	0.410049	0.211367	NA	arcA	Probable arginine deiminase ArcA (adi) (ad) (arginine dihydrolase)	1117190	1118393	+	intermediary metabolism and respiration
Rv1002c	0.141784	1.10327	0.217777	0.515011	NA	Rv1002c	Conserved membrane protein	1118430	1119939	-	cell wall and cell processes
Rv1003	-0.674026	-1.59552	0.537406	0.209762	NA	Rv1003	Conserved protein	1120020	1120879	+	conserved hypotheticals
Rv1004c	-0.427544	-1.34494	0.419077	0.307632	NA	Rv1004c	Probable membrane protein	1120890	1122148	-	cell wall and cell processes
Rv1005c	-0.376917	-1.29856	0.364773	0.301466	NA	pabB	Probable para-aminobenzoate synthase component I PABD	1122220	1123598	-	intermediary metabolism and respiration
Rv1006	0.116784	1.08432	0.203828	0.566676	0.740207	Rv1006	Unknown protein	1123710	1125417	+	conserved hypotheticals
Rv1007c	0.0838062	1.05981	0.243826	0.731062	NA	metS	Methionyl-tRNA synthetase MetS (MetRS) (methionine--tRNA ligase)	1125440	1127003	-	information pathways
Rv1008	-0.122085	-1.08831	0.349731	0.727027	NA	tatD	Probable deoxyribonuclease TatD (YJJV protein)	1127090	1127883	+	cell wall and cell processes
Rv1009	-0.313772	-1.24295	0.363383	0.387877	NA	rpfB	Probable resuscitation-promoting factor RpfB	1128090	1129179	+	cell wall and cell processes
Rv1010	-0.445877	-1.36214	0.464346	0.336942	NA	ksgA	Probable dimethyladenosine transferase KsgA (S-adenosylmethionine-6-N', N'-adenosyl(rRNA) dimethyltransferase) (16S rRNA dimethylase) (high level kasugamycin resistance protein KsgA) (kasugamycin dimethyltransferase)	1129150	1130105	+	information pathways
Rv1011	-0.0906294	-1.06483	0.382877	0.812885	NA	ispE	Probable 4-diphosphocytidyl-2-C-methyl-D-erythritol kinase IspE (CMK) (4-(cytidine-5'-diphospho)-2-C-methyl-D-erythritol kinase)	1130190	1131111	+	intermediary metabolism and respiration
Rv1012	0.00120531	1.00084	0.33621	0.99714	NA	Rv1012	Hypothetical protein	1131130	1131421	+	conserved hypotheticals
Rv1013	-0.101098	-1.07259	0.252933	0.689375	0.821052	pks16	Putative polyketide synthase Pks16	1131620	1133259	+	lipid metabolism
Rv1014c	-0.815586	-1.76001	0.570966	0.153168	NA	pth	Probable peptidyl-tRNA hydrolase Pth	1133330	1133908	-	intermediary metabolism and respiration
Rv1015c	-0.300369	-1.23146	0.353282	0.3952	NA	rplY	50S ribosomal protein L25 RplY	1133920	1134568	-	information pathways
Rv1016c	0.141257	1.10287	0.203226	0.487009	NA	lpqT	Probable conserved lipoprotein LpqT	1134790	1135465	-	cell wall and cell processes
Rv1017c	0.204991	1.15268	0.26091	0.432057	0.666188	prsA	Probable ribose-phosphate pyrophosphokinase PrsA (phosphoribosyl pyrophosphate synthetase) (PRPP synthetase)	1135500	1136481	-	intermediary metabolism and respiration
Rv1018c	-0.525289	-1.43922	0.3999	0.188997	NA	glmU	Probable UDP-N-acetylglucosamine pyrophosphorylase GlmU	1136570	1138060	-	cell wall and cell processes
Rv1019	-0.17363	-1.12789	0.348826	0.618657	NA	Rv1019	Probable transcriptional regulatory protein (probably TetR-family)	1138310	1138908	+	regulatory proteins
Rv1020	-0.276878	-1.21157	0.312233	0.375203	NA	mfd	Probable transcription-repair coupling factor Mfd (TRCF)	1138970	1142671	+	information pathways
Rv1021	0.510848	1.42489	0.324199	0.115089	NA	Rv1021	Conserved protein	1142670	1143648	+	conserved hypotheticals
Rv1022	0.208138	1.1552	0.310927	0.503233	NA	lpqU	Probable conserved lipoprotein LpqU	1143740	1144467	+	cell wall and cell processes
Rv1023	-0.262233	-1.19933	0.259542	0.312319	NA	eno	Probable enolase Eno	1144560	1145853	+	intermediary metabolism and respiration
Rv1024	-0.4779	-1.39271	0.552153	0.386753	NA	Rv1024	Possible conserved membrane protein	1145860	1146544	+	cell wall and cell processes
Rv1025	-0.508985	-1.42305	0.578272	0.37876	NA	Rv1025	Conserved protein	1146560	1147028	+	conserved hypotheticals
Rv1026	-0.523047	-1.43699	0.476302	0.272143	NA	Rv1026	Conserved protein	1147020	1147978	+	virulence, detoxification, adaptation
Rv1027c	0.342631	1.26807	0.250689	0.171702	NA	kdpE	Probable transcriptional regulatory protein KdpE	1148430	1149107	-	regulatory proteins
Rv1028A	0.436679	1.35349	0.353701	0.21698	NA	kdpF	Probable membrane protein KdpF	1151920	1152012	+	cell wall and cell processes
Rv1028c	0.150594	1.11003	0.240077	0.530479	NA	kdpD	Probable sensor protein KdpD	1149100	1151686	-	regulatory proteins
Rv1029	0.0495043	1.03491	0.227766	0.827938	NA	kdpA	Probable potassium-transporting ATPase a chain KdpA (potassium-translocating ATPase a chain) (ATP phosphohydrolase [potassium-transporting] a chain) (potassium binding and translocating subunit A)	1152010	1153727	+	cell wall and cell processes
Rv1030	-0.0846308	-1.06042	0.293003	0.772704	NA	kdpB	Probable potassium-transporting P-type ATPase B chain KdpB (potassium-translocating ATPase B chain) (ATP phosphohydrolase [potassium-transporting] B chain) (potassium binding and translocating subunit B)	1153720	1155853	+	cell wall and cell processes
Rv1031	-0.145479	-1.1061	0.3543	0.681359	NA	kdpC	Probable potassium-transporting ATPase C chain KdpC (potassium-translocating ATPase C chain) (ATP phosphohydrolase [potassium-transporting] C chain) (potassium binding and translocating subunit C)	1155850	1156422	+	cell wall and cell processes
Rv1032c	0.0892168	1.06379	0.275312	0.745895	NA	trcS	Two component sensor histidine kinase TrcS	1156430	1157955	-	regulatory proteins
Rv1033c	0.486696	1.40123	0.427814	0.255273	NA	trcR	Two component transcriptional regulator TrcR	1157960	1158736	-	regulatory proteins
Rv1034c	-0.262764	-1.19977	0.483205	0.586584	NA	Rv1034c	Probable transposase (fragment)	1158920	1159307	-	insertion seqs and phages
Rv1035c	-0.533486	-1.44742	0.475126	0.26151	NA	Rv1035c	Probable transposase (fragment)	1159380	1160061	-	insertion seqs and phages
Rv1036c	-0.122459	-1.08859	0.376523	0.745003	NA	Rv1036c	Probable IS1560 transposase (fragment)	1160090	1160433	-	insertion seqs and phages
Rv1037c	0.124083	1.08981	0.302958	0.682121	NA	esxI	Putative ESAT-6 like protein EsxI (ESAT-6 like protein 1)	1160540	1160828	-	virulence, detoxification, adaptation
Rv1038c	0.0411569	1.02894	0.249416	0.868934	NA	esxJ	ESAT-6 like protein EsxJ (ESAT-6 like protein 2)	1160850	1161151	-	virulence, detoxification, adaptation
Rv1039c	0.147296	1.10749	0.414089	0.722057	NA	PPE15	PPE family protein PPE15	1161300	1162472	-	PE/PPE
Rv1040c	0.273505	1.20874	0.438837	0.533121	NA	PE8	PE family protein PE8	1162550	1163376	-	PE/PPE
Rv1041c	-0.392001	-1.31221	0.352293	0.265832	NA	Rv1041c	Probable is like-2 transposase	1164570	1165435	-	insertion seqs and phages
Rv1042c	-0.0607418	-1.043	0.237056	0.797771	NA	Rv1042c	Probable is like-2 transposase	1165090	1165499	-	insertion seqs and phages
Rv1043c	0.100672	1.07227	0.180955	0.577982	0.750209	Rv1043c	Conserved hypothetical protein	1165780	1166806	-	conserved hypotheticals
Rv1044	-0.809272	-1.75233	0.486791	0.0964198	NA	Rv1044	Conserved hypothetical protein	1167050	1167676	+	conserved hypotheticals
Rv1045	0.0173821	1.01212	0.289793	0.952171	NA	Rv1045	Hypothetical protein	1167670	1168554	+	conserved hypotheticals
Rv1046c	0.201269	1.14971	0.319847	0.529175	0.720918	Rv1046c	Hypothetical protein	1168700	1169228	-	unknown
Rv1047	-0.27708	-1.21174	0.291856	0.342431	NA	Rv1047	Probable transposase	1169420	1170670	+	insertion seqs and phages
Rv1048c	-1.23115	-2.34754	0.415532	0.00304828	NA	Rv1048c	Hypothetical protein	1171040	1172153	-	conserved hypotheticals
Rv1049	-0.827465	-1.77456	0.406377	0.0417304	NA	Rv1049	Probable transcriptional repressor protein	1172390	1172832	+	regulatory proteins
Rv1050	0.0575191	1.04067	0.334864	0.863619	NA	Rv1050	Probable oxidoreductase	1172880	1173786	+	intermediary metabolism and respiration
Rv1051c	-0.180933	-1.13362	0.467442	0.698704	NA	Rv1051c	Conserved hypothetical protein	1173940	1174700	-	conserved hypotheticals
Rv1052	0.275501	1.21041	0.284798	0.333366	NA	Rv1052	Hypothetical protein	1175720	1176112	+	conserved hypotheticals
Rv1053c	0.0549997	1.03886	0.620233	0.92934	NA	Rv1053c	Hypothetical protein	1176010	1176286	-	conserved hypotheticals
Rv1054	-0.299513	-1.23073	0.396454	0.449962	NA	Rv1054	Probable integrase (fragment)	1176930	1177242	+	insertion seqs and phages
Rv1055	0.473511	1.38848	0.405478	0.242893	NA	Rv1055	Possible integrase (fragment)	1177240	1177373	+	insertion seqs and phages
Rv1056	0.165894	1.12186	0.251896	0.510164	NA	Rv1056	Conserved protein	1177630	1178392	+	conserved hypotheticals
Rv1057	0.196109	1.1456	0.477342	0.681194	NA	Rv1057	Conserved hypothetical protein	1179400	1180577	+	conserved hypotheticals
Rv1058	0.0905973	1.06481	0.194787	0.641852	NA	fadD14	Probable medium chain fatty-acid-CoA ligase FadD14 (fatty-acid-CoA synthetase) (fatty-acid-CoA synthase)	1180680	1182315	+	lipid metabolism
Rv1059	0.190534	1.14119	0.220998	0.388603	NA	Rv1059	Conserved protein	1182390	1183455	+	conserved hypotheticals
Rv1060	-0.0989891	-1.07102	0.490732	0.840138	NA	Rv1060	Unknown protein	1183510	1183981	+	conserved hypotheticals
Rv1061	-0.135885	-1.09877	0.312901	0.66409	NA	Rv1061	Conserved protein	1184020	1184878	+	conserved hypotheticals
Rv1062	-0.196665	-1.14605	0.39646	0.619858	NA	Rv1062	Conserved hypothetical protein	1184880	1185740	+	conserved hypotheticals
Rv1063c	-0.332838	-1.25949	0.425252	0.433813	NA	Rv1063c	Conserved hypothetical protein	1185740	1186823	-	conserved hypotheticals
Rv1064c	-0.265424	-1.20199	0.467242	0.56999	NA	lpqV	Possible lipoprotein LpqV	1186900	1187323	-	cell wall and cell processes
Rv1065	0.428784	1.3461	0.241046	0.0752643	NA	Rv1065	Conserved hypothetical protein	1187440	1188001	+	conserved hypotheticals
Rv1066	-0.467937	-1.38313	0.570181	0.411828	NA	Rv1066	Conserved hypothetical protein	1188000	1188393	+	conserved hypotheticals
Rv1067c	0.0651556	1.0462	0.484849	0.8931	NA	PE_PGRS19	PE-PGRS family protein PE_PGRS19	1188420	1190424	-	PE/PPE
Rv1068c	0.0354397	1.02487	0.43502	0.935071	NA	PE_PGRS20	PE-PGRS family protein PE_PGRS20	1190760	1192148	-	PE/PPE
Rv1069c	0.167459	1.12308	0.174115	0.336162	NA	Rv1069c	Conserved protein	1192510	1194273	-	conserved hypotheticals
Rv1070c	0.321024	1.24922	0.388233	0.408302	0.654812	echA8	Probable enoyl-CoA hydratase EchA8 (enoyl hydrase) (unsaturated acyl-CoA hydratase) (crotonase)	1194270	1195043	-	lipid metabolism
Rv1071c	0.130406	1.0946	0.252077	0.604929	NA	echA9	Possible enoyl-CoA hydratase EchA9 (enoyl hydrase) (unsaturated acyl-CoA hydratase) (crotonase)	1195060	1196092	-	lipid metabolism
Rv1072	-0.000901023	-1.00062	0.210318	0.996582	0.996582	Rv1072	Probable conserved transmembrane protein	1196280	1197115	+	cell wall and cell processes
Rv1073	-0.162662	-1.11935	0.202939	0.422826	0.663038	Rv1073	Conserved hypothetical protein	1197230	1198082	+	conserved hypotheticals
Rv1074c	-0.490423	-1.40486	0.426991	0.250739	0.586673	fadA3	Probable beta-ketoacyl CoA thiolase FadA3	1198160	1199373	-	lipid metabolism
Rv1075c	-0.576947	-1.49169	0.468722	0.218363	NA	Rv1075c	Conserved exported protein	1199430	1200370	-	cell wall and cell processes
Rv1076	-0.242737	-1.18324	0.329199	0.460906	NA	lipU	Possible lipase LipU	1200770	1201660	+	intermediary metabolism and respiration
Rv1077	-0.250741	-1.18982	0.284564	0.378241	NA	cbs	Probable cystathionine beta-synthase Cbs (serine sulfhydrase) (beta-thionase) (hemoprotein H-450)	1201720	1203111	+	intermediary metabolism and respiration
Rv1078	0.54031	1.45429	0.423728	0.202261	0.586673	pra	Probable proline-rich antigen homolog Pra	1203310	1204035	+	conserved hypotheticals
Rv1079	0.171861	1.12651	0.267812	0.521054	0.71706	metB	Cystathionine gamma-synthase MetB (CGS) (O-succinylhomoserine [thiol]-lyase)	1204070	1205233	+	intermediary metabolism and respiration
Rv1080c	0.506574	1.42067	0.38436	0.187514	0.586673	greA	Probable transcription elongation factor GreA (transcript cleavage factor GreA)	1205300	1205798	-	information pathways
Rv1081c	-0.251386	-1.19035	0.422646	0.551983	NA	Rv1081c	Probable conserved membrane protein	1205980	1206418	-	cell wall and cell processes
Rv1082	-0.0581299	-1.04112	0.24375	0.811508	NA	mca	Mycothiol conjugate amidase Mca (mycothiol S-conjugate amidase)	1206520	1207386	+	virulence, detoxification, adaptation
Rv1083	0.606238	1.52228	0.45297	0.180779	NA	Rv1083	Conserved hypothetical protein	1207380	1207649	+	conserved hypotheticals
Rv1084	-0.359881	-1.28332	0.424064	0.396077	NA	Rv1084	Conserved protein	1207640	1209657	+	conserved hypotheticals
Rv1085c	-0.739353	-1.66943	0.518013	0.153497	NA	Rv1085c	Possible hemolysin-like protein	1209760	1210484	-	virulence, detoxification, adaptation
Rv1086	0.387474	1.3081	0.266034	0.14526	NA	Rv1086	Short (C15) chain Z-isoprenyl diphosphate synthase (Z-FPP synthase) (Z-farnesyl diphosphate synthase) (Z-FPP synthetase) (Z-farnesyl diphosphate synthetase) (geranyltranstransferase) (farnesyl pyrophosphate synthetase)	1210590	1211383	+	cell wall and cell processes
Rv1087	0.199792	1.14853	0.24036	0.405849	NA	PE_PGRS21	PE-PGRS family protein PE_PGRS21	1211560	1213863	+	PE/PPE
Rv1087A	-0.102134	-1.07336	0.539965	0.849975	NA	Rv1087A	Conserved hypothetical protein	1214040	1214360	+	cell wall and cell processes
Rv1088	-0.539791	-1.45376	0.521578	0.300707	NA	PE9	PE family protein PE9	1214510	1214947	+	PE/PPE
Rv1089	0.257595	1.19548	0.481214	0.59244	NA	PE10	PE family protein PE10	1214770	1215131	+	PE/PPE
Rv1089A	0.022836	1.01595	0.454514	0.959929	NA	celA2a	Probable cellulase CelA2a (endo-1,4-beta-glucanase) (endoglucanase) (carboxymethyl cellulase)	1215520	1215621	+	intermediary metabolism and respiration
Rv1090	0.309509	1.23929	0.334188	0.354367	NA	celA2b	Probable cellulase CelA2b (endo-1,4-beta-glucanase) (endoglucanase) (carboxymethyl cellulase)	1215600	1216054	+	intermediary metabolism and respiration
Rv1091	-0.0218821	-1.01528	0.380847	0.954182	NA	PE_PGRS22	PE-PGRS family protein PE_PGRS22	1216470	1219030	+	PE/PPE
Rv1092c	0.520348	1.4343	0.465043	0.263172	0.586673	coaA	Probable pantothenate kinase CoaA (pantothenic acid kinase)	1219250	1220186	-	intermediary metabolism and respiration
Rv1093	0.212654	1.15882	0.38542	0.581122	0.753186	glyA1	Serine hydroxymethyltransferase 1 GlyA1	1220570	1221854	+	intermediary metabolism and respiration
Rv1094	0.268208	1.20431	0.341774	0.432598	0.666188	desA2	Possible acyl-[acyl-carrier protein] desaturase DesA2 (acyl-[ACP] desaturase) (stearoyl-ACP desaturase)	1221960	1222786	+	lipid metabolism
Rv1095	-0.59566	-1.51116	0.423577	0.159646	0.586673	phoH2	Probable PHOH-like protein PhoH2 (phosphate starvation-inducible protein PSIH)	1223000	1224298	+	intermediary metabolism and respiration
Rv1096	0.0583427	1.04127	0.268998	0.828295	NA	Rv1096	Possible glycosyl hydrolase	1224390	1225260	+	intermediary metabolism and respiration
Rv1097c	-0.233768	-1.1759	0.207795	0.260592	0.586673	Rv1097c	Probable membrane glycine and proline rich protein	1225260	1226144	-	cell wall and cell processes
Rv1098c	-0.387324	-1.30797	0.357845	0.279083	0.586673	fum	Probable fumarase Fum (fumarate hydratase)	1226140	1227565	-	intermediary metabolism and respiration
Rv1099c	0.195032	1.14475	0.403218	0.628607	0.773902	glpX	Fructose 1,6-bisphosphatase GlpX	1227600	1228684	-	intermediary metabolism and respiration
Rv1100	-0.497016	-1.41129	0.525803	0.344531	NA	Rv1100	Conserved protein	1228680	1229384	+	conserved hypotheticals
Rv1101c	0.373488	1.29548	0.344792	0.278708	0.586673	Rv1101c	Conserved membrane protein	1229390	1230548	-	cell wall and cell processes
Rv1102c	-0.176472	-1.13012	0.319325	0.580509	NA	mazF3	Toxin MazF3	1230660	1230971	-	virulence, detoxification, adaptation
Rv1103c	-0.295425	-1.22725	0.277805	0.28759	NA	mazE3	Possible antitoxin MazE3	1230970	1231291	-	virulence, detoxification, adaptation
Rv1104	-0.426808	-1.34426	0.452291	0.345345	NA	Rv1104	Possible para-nitrobenzyl esterase (fragment)	1231300	1231990	+	intermediary metabolism and respiration
Rv1105	-0.11446	-1.08257	0.376408	0.761064	NA	Rv1105	Possible para-nitrobenzyl esterase (fragment)	1232310	1232826	+	intermediary metabolism and respiration
Rv1106c	-0.247594	-1.18723	0.244575	0.311375	NA	Rv1106c	3-beta-hydroxysteroid dehydrogenase	1232840	1233956	-	intermediary metabolism and respiration
Rv1107c	0.55063	1.46472	0.428724	0.199022	0.586673	xseB	Probable exodeoxyribonuclease VII (small subunit) XseB (exonuclease VII small subunit)	1233970	1234223	-	information pathways
Rv1108c	0.0114744	1.00799	0.271144	0.966245	NA	xseA	Probable exodeoxyribonuclease VII (large subunit) XseA (exonuclease VII large subunit)	1234210	1235460	-	information pathways
Rv1109c	0.314863	1.24389	0.340707	0.355411	0.624312	Rv1109c	Conserved protein	1235460	1236095	-	conserved hypotheticals
Rv1110	-0.0297737	-1.02085	0.248483	0.904624	0.943163	lytB2	Probable LYTB-related protein LytB2	1236190	1237192	+	cell wall and cell processes
Rv1111c	-0.318885	-1.24737	0.316544	0.313744	NA	Rv1111c	Conserved hypothetical protein	1237210	1238192	-	conserved hypotheticals
Rv1112	0.067767	1.04809	0.257083	0.792089	NA	Rv1112	Probable GTP binding protein	1238260	1239328	+	conserved hypotheticals
Rv1113	0.89473	1.85926	0.511487	0.0802442	NA	vapB32	Possible antitoxin VapB32	1239420	1239613	+	virulence, detoxification, adaptation
Rv1114	0.256755	1.19479	0.239241	0.283179	NA	vapC32	Possible toxin VapC32. Contains PIN domain.	1239610	1239984	+	virulence, detoxification, adaptation
Rv1115	0.271959	1.20745	0.334091	0.41563	NA	Rv1115	Possible exported protein	1240190	1240885	+	cell wall and cell processes
Rv1116	0.582593	1.49754	0.440178	0.185656	NA	Rv1116	Hypothetical protein	1241000	1241188	+	conserved hypotheticals
Rv1116A	0.0616099	1.04363	0.421291	0.883731	NA	Rv1116A	Conserved hypothetical protein (fragment)	1241110	1241390	-	conserved hypotheticals
Rv1117	-0.485813	-1.40037	0.48011	0.311596	NA	Rv1117	Conserved protein	1241630	1241956	+	conserved hypotheticals
Rv1118c	-0.594046	-1.50947	0.485294	0.220917	NA	Rv1118c	Conserved protein	1241970	1242831	-	conserved hypotheticals
Rv1119c	-0.669652	-1.59069	0.618198	0.278705	NA	Rv1119c	Hypothetical protein	1242860	1243013	-	conserved hypotheticals
Rv1120c	-0.567101	-1.48154	0.606092	0.349444	NA	Rv1120c	Conserved hypothetical protein	1243010	1243504	-	conserved hypotheticals
Rv1121	0.301461	1.23239	0.220775	0.172107	0.586673	zwf1	Probable glucose-6-phosphate 1-dehydrogenase Zwf1 (G6PD)	1243710	1245107	+	intermediary metabolism and respiration
Rv1122	0.0193754	1.01352	0.191174	0.919273	NA	gnd2	Probable 6-phosphogluconate dehydrogenase, decarboxylating Gnd2	1245130	1246151	+	intermediary metabolism and respiration
Rv1123c	-0.594727	-1.51019	0.490747	0.225558	NA	bpoB	Possible peroxidase BpoB (non-haem peroxidase)	1246140	1247052	-	virulence, detoxification, adaptation
Rv1124	-0.0931807	-1.06672	0.316553	0.768482	NA	ephC	Probable epoxide hydrolase EphC (epoxide hydratase)	1247130	1248077	+	virulence, detoxification, adaptation
Rv1125	-0.27472	-1.20976	0.381755	0.471756	NA	Rv1125	Conserved hypothetical protein	1248080	1249326	+	conserved hypotheticals
Rv1126c	0.122723	1.08879	0.212291	0.563205	NA	Rv1126c	Conserved protein	1249330	1249935	-	conserved hypotheticals
Rv1127c	-0.334052	-1.26055	0.423186	0.429893	NA	ppdK	Probable pyruvate, phosphate dikinase PpdK	1249930	1251404	-	intermediary metabolism and respiration
Rv1128c	0.341007	1.26664	0.320402	0.287187	NA	Rv1128c	Conserved hypothetical protein	1251620	1252972	-	insertion seqs and phages
Rv1129c	-0.13211	-1.0959	0.261107	0.612885	NA	Rv1129c	Probable transcriptional regulator protein	1253070	1254534	-	regulatory proteins
Rv1130	-0.367866	-1.29044	0.413203	0.373316	0.63457	prpD	Possible methylcitrate dehydratase PrpD	1254560	1256135	+	intermediary metabolism and respiration
Rv1131	-0.143796	-1.10481	0.289751	0.619699	NA	prpC	Probable methylcitrate synthase PrpC	1256130	1257313	+	intermediary metabolism and respiration
Rv1132	0.356546	1.28036	0.267817	0.183088	0.586673	Rv1132	Conserved membrane protein	1257320	1259055	+	cell wall and cell processes
Rv1133c	-0.451197	-1.36717	0.47986	0.347081	0.624312	metE	Probable 5-methyltetrahydropteroyltriglutamate--homocysteine methyltransferase MetE (methionine synthase, vitamin-B12 independent isozyme)	1259070	1261346	-	intermediary metabolism and respiration
Rv1134	-0.34379	-1.26909	0.512916	0.502689	NA	Rv1134	Hypothetical protein	1261920	1262158	+	conserved hypotheticals
Rv1135A	0.574265	1.48892	0.436675	0.188481	NA	Rv1135A	Possible acetyl-CoA acetyltransferase (acetoacetyl-CoA thiolase)	1264310	1264556	+	lipid metabolism
Rv1135c	0.458072	1.37371	0.408302	0.261907	NA	PPE16	PPE family protein PPE16	1262270	1264128	-	PE/PPE
Rv1136	-0.479088	-1.39386	0.523612	0.360208	NA	Rv1136	Possible enoyl-CoA hydratase	1264610	1264947	+	lipid metabolism
Rv1137c	-0.249601	-1.18888	0.292101	0.392826	NA	Rv1137c	Hypothetical protein	1265090	1265455	-	conserved hypotheticals
Rv1138c	-0.181599	-1.13414	0.315145	0.564453	NA	Rv1138c	Possible oxidoreductase	1265470	1266488	-	intermediary metabolism and respiration
Rv1139c	0.0928683	1.06649	0.351835	0.791815	NA	Rv1139c	Conserved hypothetical membrane protein	1266480	1266985	-	cell wall and cell processes
Rv1140	0.199327	1.14816	0.288788	0.490058	NA	Rv1140	Probable integral membrane protein	1267350	1268195	+	cell wall and cell processes
Rv1141c	0.0131834	1.00918	0.359582	0.970754	NA	echA11	Probable enoyl-CoA hydratase EchA11 (enoyl hydrase) (unsaturated acyl-CoA hydratase) (crotonase)	1268200	1269009	-	lipid metabolism
Rv1142c	-0.275609	-1.21051	0.384995	0.474066	NA	echA10	Probable enoyl-CoA hydratase EchA10 (enoyl hydrase) (unsaturated acyl-CoA hydratase) (crotonase)	1269150	1269958	-	lipid metabolism
Rv1143	-0.133708	-1.09711	0.173681	0.441391	NA	mcr	Probable alpha-methylacyl-CoA racemase Mcr (2-methylacyl-CoA racemase) (2-arylpropionyl-CoA epimerase )	1270060	1271144	+	lipid metabolism
Rv1144	-0.36055	-1.28392	0.378145	0.340353	NA	Rv1144	Probable short-chain type dehydrogenase/reductase	1271160	1271908	+	intermediary metabolism and respiration
Rv1145	-0.20746	-1.15465	0.270465	0.443052	NA	mmpL13a	Probable conserved transmembrane transport protein MmpL13a	1272420	1273334	+	cell wall and cell processes
Rv1146	0.425912	1.34342	0.257145	0.0976588	NA	mmpL13b	Probable conserved transmembrane transport protein MmpL13b	1273350	1274767	+	cell wall and cell processes
Rv1147	-0.657766	-1.57764	0.538574	0.221968	NA	Rv1147	Conserved protein	1274900	1275550	+	conserved hypotheticals
Rv1148c	0.234917	1.17684	0.350021	0.502124	NA	Rv1148c	Conserved hypothetical protein	1276300	1277748	-	insertion seqs and phages
Rv1149	-0.33389	-1.26041	0.500495	0.504696	NA	Rv1149	Possible transposase	1277890	1278300	+	insertion seqs and phages
Rv1150	-0.462882	-1.37829	0.299067	0.121681	NA	Rv1150	Possible transposase (fragment)	1278270	1278820	+	insertion seqs and phages
Rv1151c	-0.538814	-1.45278	0.385547	0.162254	NA	Rv1151c	Transcriptional regulatory protein	1278900	1279617	-	regulatory proteins
Rv1152	-0.51384	-1.42785	0.302637	0.0895313	NA	Rv1152	Probable transcriptional regulatory protein	1279660	1280020	+	regulatory proteins
Rv1153c	-0.279644	-1.2139	0.300234	0.351637	NA	omt	Probable O-methyltransferase Omt	1280000	1280846	-	lipid metabolism
Rv1154c	0.0657408	1.04662	0.245273	0.788676	NA	Rv1154c	Hypothetical protein	1280840	1281484	-	conserved hypotheticals
Rv1155	0.453929	1.36977	0.361639	0.209407	NA	Rv1155	Possible pyridoxamine 5'-phosphate oxidase (PNP/PMP oxidase) (pyridoxinephosphate oxidase) (PNPOX) (pyridoxine 5'-phosphate oxidase)	1281430	1281872	+	intermediary metabolism and respiration
Rv1156	-0.0501223	-1.03535	0.286374	0.861061	0.919613	Rv1156	Conserved protein	1282310	1282893	+	conserved hypotheticals
Rv1157c	-0.191824	-1.14221	0.297368	0.518879	NA	Rv1157c	Conserved ala-, pro-rich protein	1283060	1284171	-	conserved hypotheticals
Rv1158c	-0.868607	-1.8259	0.590378	0.141217	NA	Rv1158c	Conserved hypothetical ala-, pro-rich protein	1284180	1284862	-	conserved hypotheticals
Rv1159	-0.0784339	-1.05587	0.347653	0.821505	NA	pimE	Mannosyltransferase PimE	1284990	1286287	+	cell wall and cell processes
Rv1159A	0.380963	1.30221	0.263613	0.148413	NA	Rv1159A	Unknown protein	1286280	1286568	-	conserved hypotheticals
Rv1160	-0.134979	-1.09808	0.407799	0.740649	NA	mutT2	Probable mutator protein MutT2 (7,8-dihydro-8-oxoguanine-triphosphatase) (8-oxo-dGTPase)	1286590	1287020	+	information pathways
Rv1161	0.217766	1.16293	0.305533	0.476006	0.681524	narG	Respiratory nitrate reductase (alpha chain) NarG	1287330	1291026	+	intermediary metabolism and respiration
Rv1162	0.386056	1.30682	0.307213	0.208885	0.586673	narH	Probable respiratory nitrate reductase (beta chain) NarH	1291060	1292741	+	intermediary metabolism and respiration
Rv1163	-0.390821	-1.31114	0.430704	0.364196	NA	narJ	Probable respiratory nitrate reductase (delta chain) NarJ	1292800	1293403	+	intermediary metabolism and respiration
Rv1164	0.117295	1.0847	0.349558	0.737208	NA	narI	Probable respiratory nitrate reductase (gamma chain) NarI	1293410	1294146	+	intermediary metabolism and respiration
Rv1165	0.108191	1.07788	0.217703	0.619212	NA	typA	Possible GTP-binding translation elongation factor TypA (tyrosine phosphorylated protein A) (GTP-binding protein)	1294170	1296054	+	information pathways
Rv1166	0.107532	1.07738	0.216508	0.619425	0.766268	lpqW	Probable conserved lipoprotein LpqW	1296150	1298059	+	cell wall and cell processes
Rv1167c	-0.493265	-1.40763	0.23889	0.0389404	0.586673	Rv1167c	Probable transcriptional regulatory protein	1298090	1298692	-	regulatory proteins
Rv1168c	-0.272573	-1.20796	0.286157	0.340829	0.621043	PPE17	PPE family protein PPE17	1298760	1299804	-	PE/PPE
Rv1169c	-0.170308	-1.1253	0.404838	0.673987	0.807527	lipX	PE family protein. Possible lipase LipX.	1299820	1300124	-	PE/PPE
Rv1170	0.513743	1.42775	0.378615	0.174813	NA	mshB	N-acetyl-1-D-myo-inosityl-2-amino-2-deoxy-alpha-D-glucopyranoside deacetylase MshB (GlcNAc-Ins deacetylase)	1300300	1301215	+	intermediary metabolism and respiration
Rv1171	0.629334	1.54685	0.351565	0.0734387	NA	Rv1171	Conserved hypothetical protein	1301310	1301747	+	conserved hypotheticals
Rv1172c	0.242044	1.18267	0.351019	0.490479	0.694594	PE12	PE family protein PE12	1301760	1302681	-	PE/PPE
Rv1173	-0.0185124	-1.01291	0.173366	0.914962	0.947767	fbiC	Probable F420 biosynthesis protein FbiC	1302930	1305501	+	intermediary metabolism and respiration
Rv1174c	0.0697541	1.04954	0.208822	0.738352	0.847127	TB8.4	Low molecular weight T-cell antigen TB8.4	1305670	1306001	-	cell wall and cell processes
Rv1175c	-0.205183	-1.15283	0.222136	0.355652	0.624312	fadH	Probable NADPH dependent 2,4-dienoyl-CoA reductase FadH (2,4-dienoyl coenzyme A reductase) (4-enoyl-CoA reductase)	1306200	1308226	-	lipid metabolism
Rv1176c	0.27626	1.21105	0.370805	0.456254	NA	Rv1176c	Conserved hypothetical protein	1308220	1308792	-	conserved hypotheticals
Rv1177	0.700178	1.62471	0.456009	0.124674	0.586673	fdxC	Probable ferredoxin FdxC	1309010	1309331	+	intermediary metabolism and respiration
Rv1178	-0.275582	-1.21048	0.405378	0.496621	0.697441	Rv1178	Probable aminotransferase	1309360	1310452	+	intermediary metabolism and respiration
Rv1179c	-0.126115	-1.09135	0.255202	0.621181	NA	Rv1179c	Unknown protein	1310480	1313299	-	conserved hypotheticals
Rv1180	0.271512	1.20707	0.179157	0.129647	0.586673	pks3	Probable polyketide beta-ketoacyl synthase Pks3	1313720	1315191	+	lipid metabolism
Rv1181	-0.374416	-1.29631	0.43054	0.384495	NA	pks4	Probable polyketide beta-ketoacyl synthase Pks4	1315230	1319982	+	lipid metabolism
Rv1182	0.608235	1.52439	0.327505	0.0632858	NA	papA3	Probable conserved polyketide synthase associated protein PapA3	1320040	1321453	+	lipid metabolism
Rv1183	0.550206	1.46429	0.346882	0.112706	NA	mmpL10	Probable conserved transmembrane transport protein MmpL10	1321520	1324528	+	cell wall and cell processes
Rv1184c	0.469767	1.38489	0.273583	0.0859629	0.586673	Rv1184c	Possible exported protein	1324530	1325611	-	cell wall and cell processes
Rv1185c	0.852788	1.80599	0.447369	0.0566204	0.586673	fadD21	Probable fatty-acid-AMP ligase FadD21 (fatty-acid-AMP synthetase) (fatty-acid-AMP synthase)	1325780	1327512	-	lipid metabolism
Rv1186c	-0.468158	-1.38334	0.364742	0.199306	NA	Rv1186c	Conserved protein	1327690	1329305	-	conserved hypotheticals
Rv1187	-0.207596	-1.15476	0.246606	0.399893	NA	rocA	Probable pyrroline-5-carboxylate dehydrogenase RocA	1329390	1331021	+	intermediary metabolism and respiration
Rv1188	-0.247219	-1.18692	0.400149	0.536696	NA	Rv1188	Probable proline dehydrogenase	1331020	1332010	+	intermediary metabolism and respiration
Rv1189	-0.222185	-1.1665	0.395136	0.573912	NA	sigI	Possible alternative RNA polymerase sigma factor SigI	1332090	1332964	+	information pathways
Rv1190	0.107235	1.07716	0.34715	0.757396	NA	Rv1190	Conserved hypothetical protein	1332980	1333858	+	conserved hypotheticals
Rv1191	-0.182767	-1.13506	0.298149	0.539872	NA	Rv1191	Conserved protein	1333930	1334845	+	conserved hypotheticals
Rv1192	-0.584234	-1.49924	0.413108	0.157292	NA	Rv1192	Unknown protein	1334930	1335754	+	conserved hypotheticals
Rv1193	-0.132221	-1.09598	0.288289	0.646493	NA	fadD36	Probable fatty-acid-CoA ligase FadD36 (fatty-acid-CoA synthetase) (fatty-acid-CoA synthase)	1335790	1337215	+	lipid metabolism
Rv1194c	0.270571	1.20628	0.289087	0.349299	0.624312	Rv1194c	Conserved protein	1337250	1338513	-	conserved hypotheticals
Rv1195	0.266754	1.2031	0.300488	0.374684	0.63457	PE13	PE family protein PE13	1339000	1339302	+	PE/PPE
Rv1196	-0.114555	-1.08264	0.197087	0.56108	0.737351	PPE18	PPE family protein PPE18	1339350	1340524	+	PE/PPE
Rv1197	0.834255	1.78294	0.449816	0.063645	0.586673	esxK	ESAT-6 like protein EsxK (ESAT-6 like protein 3)	1340660	1340955	+	virulence, detoxification, adaptation
Rv1198	0.546789	1.46083	0.247847	0.0273731	0.586673	esxL	Putative ESAT-6 like protein EsxL (ESAT-6 like protein 4)	1341010	1341290	+	virulence, detoxification, adaptation
Rv1199c	-0.137213	-1.09978	0.304077	0.651815	NA	Rv1199c	Possible transposase	1341360	1342605	-	insertion seqs and phages
Rv1200	0.426392	1.34387	0.356882	0.232176	0.586673	Rv1200	Probable conserved integral membrane transport protein	1342940	1344219	+	cell wall and cell processes
Rv1201c	-0.372711	-1.29478	0.364282	0.306241	NA	dapD	Tetrahydrodipicolinate N-succinyltransferase DapD	1344220	1345169	-	intermediary metabolism and respiration
Rv1202	-0.438943	-1.35561	0.459308	0.339243	NA	dapE	Probable succinyl-diaminopimelate desuccinylase DapE	1345260	1346324	+	intermediary metabolism and respiration
Rv1203c	-0.526154	-1.44009	0.486499	0.27947	NA	Rv1203c	Hypothetical protein	1346320	1346905	-	conserved hypotheticals
Rv1204c	-0.390967	-1.31127	0.39152	0.317994	NA	Rv1204c	Conserved hypothetical protein	1346940	1348624	-	conserved hypotheticals
Rv1205	0.459609	1.37517	0.462312	0.320149	NA	Rv1205	Conserved hypothetical protein	1348720	1349282	+	conserved hypotheticals
Rv1206	0.135294	1.09832	0.201644	0.502248	NA	fadD6	Probable fatty-acid-CoA ligase FadD6 (fatty-acid-CoA synthetase) (fatty-acid-CoA synthase)	1349330	1351125	+	lipid metabolism
Rv1207	0.156359	1.11447	0.392462	0.690332	NA	folP2	Dihydropteroate synthase 2 FolP2 (DHPS 2) (dihydropteroate pyrophosphorylase 2)	1351190	1352147	+	intermediary metabolism and respiration
Rv1208	-0.392146	-1.31234	0.383785	0.306883	NA	gpgS	Probable glucosyl-3-phosphoglycerate synthase GpgS	1352140	1353118	+	intermediary metabolism and respiration
Rv1209	-0.85285	-1.80606	0.608322	0.160924	NA	Rv1209	Conserved protein	1353160	1353525	+	conserved hypotheticals
Rv1210	0.179139	1.13221	0.283806	0.527908	NA	tagA	Probable DNA-3-methyladenine glycosylase I TagA (tag I) (3-methyladenine-DNA glycosylase I, constitutive) (DNA-3-methyladenine glycosidase I)	1353520	1354136	+	information pathways
Rv1211	-0.598472	-1.51411	0.367806	0.103707	0.586673	Rv1211	Conserved protein	1354240	1354470	+	conserved hypotheticals
Rv1212c	-0.326053	-1.25358	0.327544	0.319519	NA	glgA	Putative glycosyl transferase GlgA	1354500	1355661	-	intermediary metabolism and respiration
Rv1213	0.0380831	1.02675	0.196213	0.846105	NA	glgC	Glucose-1-phosphate adenylyltransferase GlgC (ADP-glucose synthase) (ADP-glucose pyrophosphorylase)	1355840	1357050	+	intermediary metabolism and respiration
Rv1214c	-0.71529	-1.64181	0.565498	0.205913	NA	PE14	PE family protein PE14	1357290	1357625	-	PE/PPE
Rv1215c	-0.133959	-1.0973	0.247265	0.587982	NA	Rv1215c	Conserved protein	1357760	1359444	-	conserved hypotheticals
Rv1216c	0.237874	1.17925	0.408184	0.560054	0.737178	Rv1216c	Probable conserved integral membrane protein	1359470	1360146	-	cell wall and cell processes
Rv1217c	-0.757342	-1.69037	0.460783	0.100259	NA	Rv1217c	Probable tetronasin-transport integral membrane protein ABC transporter	1360160	1361801	-	cell wall and cell processes
Rv1218c	-0.213637	-1.15961	0.324976	0.510929	0.708819	Rv1218c	Probable tetronasin-transport ATP-binding protein ABC transporter	1361800	1362733	-	cell wall and cell processes
Rv1219c	-0.298695	-1.23003	0.261901	0.254083	NA	Rv1219c	Probable transcriptional regulatory protein	1362720	1363361	-	regulatory proteins
Rv1220c	-1.0344	-2.04827	0.572916	0.070995	NA	Rv1220c	Probable methyltransferase	1363500	1364150	-	intermediary metabolism and respiration
Rv1221	-0.516922	-1.4309	0.330436	0.117733	0.586673	sigE	Alternative RNA polymerase sigma factor SigE	1364410	1365186	+	information pathways
Rv1222	-0.749756	-1.68151	0.395783	0.058177	NA	rseA	Anti-sigma factor RseA	1365340	1365808	+	information pathways
Rv1223	0.241505	1.18223	0.340882	0.478653	0.684194	htrA	Probable serine protease HtrA (DEGP protein)	1365880	1367461	+	intermediary metabolism and respiration
Rv1224	0.0752372	1.05353	0.299593	0.801712	0.889577	tatB	Probable protein TatB	1367460	1367858	+	cell wall and cell processes
Rv1225c	-0.236408	-1.17806	0.307475	0.441972	NA	Rv1225c	Conserved hypothetical protein	1367890	1368721	-	conserved hypotheticals
Rv1226c	-0.961028	-1.9467	0.566288	0.0896841	NA	Rv1226c	Probable transmembrane protein	1368830	1370295	-	cell wall and cell processes
Rv1227c	0.01448	1.01009	0.250926	0.953982	NA	Rv1227c	Probable transmembrane protein	1370290	1370825	-	cell wall and cell processes
Rv1228	0.159138	1.11662	0.344603	0.644223	NA	lpqX	Probable lipoprotein LpqX	1370920	1371477	+	cell wall and cell processes
Rv1229c	-0.208403	-1.15541	0.208039	0.316465	0.601192	mrp	Probable Mrp-related protein Mrp	1371780	1372949	-	intermediary metabolism and respiration
Rv1230c	-0.0734511	-1.05223	0.36404	0.840099	NA	Rv1230c	Possible membrane protein	1372960	1374197	-	cell wall and cell processes
Rv1231c	0.127368	1.0923	0.259989	0.624208	NA	Rv1231c	Probable membrane protein	1374320	1374864	-	cell wall and cell processes
Rv1232c	-0.0736706	-1.05239	0.334923	0.8259	NA	Rv1232c	Conserved protein	1374860	1376168	-	conserved hypotheticals
Rv1233c	0.095505	1.06844	0.182626	0.601006	0.76029	Rv1233c	Conserved hypothetical membrane protein	1376230	1376826	-	cell wall and cell processes
Rv1234	0.4082	1.32703	0.247992	0.0997596	NA	Rv1234	Probable transmembrane protein	1376980	1377503	+	cell wall and cell processes
Rv1235	-0.103853	-1.07464	0.242915	0.668996	NA	lpqY	Probable sugar-binding lipoprotein LpqY	1377520	1378930	+	cell wall and cell processes
Rv1236	0.281126	1.21514	0.281191	0.317423	NA	sugA	Probable sugar-transport integral membrane protein ABC transporter SugA	1378930	1379850	+	cell wall and cell processes
Rv1237	0.557332	1.47155	0.292608	0.0568187	NA	sugB	Probable sugar-transport integral membrane protein ABC transporter SugB	1379850	1380679	+	cell wall and cell processes
Rv1238	0.656931	1.57672	0.423512	0.120866	0.586673	sugC	Probable sugar-transport ATP-binding protein ABC transporter SugC	1380680	1381865	+	cell wall and cell processes
Rv1239c	0.41592	1.33415	0.374059	0.266178	NA	corA	Possible magnesium and cobalt transport transmembrane protein CorA	1381940	1383042	-	cell wall and cell processes
Rv1240	-0.369606	-1.292	0.319935	0.247987	NA	mdh	Probable malate dehydrogenase Mdh	1383210	1384202	+	intermediary metabolism and respiration
Rv1241	-0.335275	-1.26162	0.379286	0.376717	NA	vapB33	Possible antitoxin VapB33	1384280	1384538	+	virulence, detoxification, adaptation
Rv1242	-0.090274	-1.06457	0.19743	0.647494	NA	vapC33	Possible toxin VapC33. Contains PIN domain.	1384540	1384966	+	virulence, detoxification, adaptation
Rv1243c	-0.22961	-1.17252	0.354313	0.516957	NA	PE_PGRS23	PE-PGRS family protein PE_PGRS23	1384990	1386677	-	PE/PPE
Rv1244	-0.455801	-1.37154	0.463883	0.325816	NA	lpqZ	Probable lipoprotein LpqZ	1386860	1387717	+	cell wall and cell processes
Rv1245c	0.306595	1.23679	0.251322	0.22249	NA	Rv1245c	Probable short-chain type dehydrogenase/reductase	1387800	1388628	-	intermediary metabolism and respiration
Rv1246c	0.0488399	1.03443	0.233779	0.834514	NA	relE	Toxin RelE	1388690	1388978	-	virulence, detoxification, adaptation
Rv1247c	0.44328	1.35969	0.40436	0.27297	NA	relB	Antitoxin RelB	1388970	1389244	-	virulence, detoxification, adaptation
Rv1248c	0.0248851	1.0174	0.172476	0.885278	0.934359	Rv1248c	Multifunctional alpha-ketoglutarate metabolic enzyme	1389360	1393052	-	intermediary metabolism and respiration
Rv1249c	-0.320752	-1.24898	0.42877	0.454415	NA	Rv1249c	Possible membrane protein	1393190	1393982	-	cell wall and cell processes
Rv1250	0.301149	1.23213	0.314926	0.338944	NA	Rv1250	Probable drug-transport integral membrane protein	1394180	1395918	+	cell wall and cell processes
Rv1251c	-0.319392	-1.2478	0.31746	0.314374	NA	Rv1251c	Conserved hypothetical protein	1395820	1399240	-	conserved hypotheticals
Rv1252c	0.194424	1.14427	0.234299	0.406646	NA	lprE	Probable lipoprotein LprE	1399300	1399904	-	cell wall and cell processes
Rv1253	0.120741	1.08729	0.280041	0.666357	NA	deaD	Probable cold-shock DeaD-box protein A homolog DeaD (ATP-dependent RNA helicase dead homolog)	1399970	1401661	+	information pathways
Rv1254	0.285172	1.21856	0.228002	0.211028	NA	Rv1254	Probable acyltransferase	1401660	1402809	+	intermediary metabolism and respiration
Rv1255c	-0.545626	-1.45965	0.297693	0.0668255	NA	Rv1255c	Probable transcriptional regulatory protein	1402780	1403386	-	regulatory proteins
Rv1256c	-0.770466	-1.70582	0.211338	0.00026671	NA	cyp130	Probable cytochrome P450 130 Cyp130	1403390	1404603	-	intermediary metabolism and respiration
Rv1257c	-0.616582	-1.53324	0.551636	0.263681	NA	Rv1257c	Probable oxidoreductase	1404720	1406084	-	intermediary metabolism and respiration
Rv1258c	0.161154	1.11818	0.241491	0.504563	NA	Rv1258c	Probable conserved integral membrane transport protein	1406080	1407340	-	cell wall and cell processes
Rv1259	-0.160487	-1.11766	0.361961	0.65749	NA	udgB	Probable uracil DNA glycosylase, UdgB	1407340	1408238	+	information pathways
Rv1260	0.392499	1.31267	0.298071	0.187906	0.586673	Rv1260	Probable oxidoreductase	1408240	1409358	+	intermediary metabolism and respiration
Rv1261c	0.0555863	1.03928	0.219152	0.799771	NA	Rv1261c	Conserved protein	1409480	1409933	-	conserved hypotheticals
Rv1262c	-0.655459	-1.57512	0.474249	0.166941	NA	Rv1262c	Hypothetical hit-like protein	1409940	1410372	-	conserved hypotheticals
Rv1263	-0.23943	-1.18053	0.287094	0.404293	NA	amiB2	Probable amidase AmiB2 (aminohydrolase)	1410430	1411819	+	intermediary metabolism and respiration
Rv1264	-0.762636	-1.69659	0.520702	0.143022	NA	Rv1264	Adenylyl cyclase (ATP pyrophosphate-lyase) (adenylate cyclase)	1411890	1413087	+	intermediary metabolism and respiration
Rv1265	-0.0399431	-1.02807	0.179005	0.823427	NA	Rv1265	Unknown protein	1413260	1413940	+	conserved hypotheticals
Rv1266c	0.0584809	1.04137	0.235173	0.803614	NA	pknH	Probable transmembrane serine/threonine-protein kinase H PknH (protein kinase H) (STPK H)	1413960	1415840	-	regulatory proteins
Rv1267c	0.0438698	1.03088	0.357222	0.902259	NA	embR	Probable transcriptional regulatory protein EmbR	1416180	1417347	-	regulatory proteins
Rv1268c	0.223844	1.16784	0.489087	0.647183	NA	Rv1268c	Hypothetical protein	1417660	1418356	-	conserved hypotheticals
Rv1269c	-0.312206	-1.2416	0.447634	0.485516	NA	Rv1269c	Conserved probable secreted protein	1418580	1418953	-	cell wall and cell processes
Rv1270c	0.333587	1.26014	0.340389	0.327078	NA	lprA	Possible lipoprotein LprA	1419010	1419748	-	cell wall and cell processes
Rv1271c	0.0461132	1.03248	0.362877	0.89888	NA	Rv1271c	Conserved hypothetical secreted protein	1419960	1420302	-	cell wall and cell processes
Rv1272c	-0.0436559	-1.03072	0.188753	0.817092	NA	Rv1272c	Probable drugs-transport transmembrane ATP-binding protein ABC transporter	1420410	1422305	-	cell wall and cell processes
Rv1273c	-0.0316406	-1.02217	0.189909	0.867677	NA	Rv1273c	Probable drugs-transport transmembrane ATP-binding protein ABC transporter	1422300	1424050	-	cell wall and cell processes
Rv1274	0.462828	1.37824	0.347999	0.183528	0.586673	lprB	Possible lipoprotein LprB	1424200	1424754	+	cell wall and cell processes
Rv1275	0.0255256	1.01785	0.193605	0.895108	0.94087	lprC	Possible lipoprotein LprC	1424750	1425293	+	cell wall and cell processes
Rv1276c	-0.417404	-1.33552	0.532963	0.433524	NA	Rv1276c	Conserved hypothetical protein	1425440	1425914	-	conserved hypotheticals
Rv1277	-0.154238	-1.11283	0.285981	0.589659	NA	Rv1277	Conserved hypothetical protein	1426160	1427417	+	conserved hypotheticals
Rv1278	0.0577743	1.04086	0.196567	0.768822	NA	Rv1278	Hypothetical protein	1427410	1430041	+	conserved hypotheticals
Rv1279	-0.192078	-1.14241	0.223543	0.390206	NA	Rv1279	Probable dehydrogenase FAD flavoprotein GMC oxidoreductase	1430060	1431648	+	intermediary metabolism and respiration
Rv1280c	-0.128461	-1.09313	0.233662	0.582474	0.753186	oppA	Probable periplasmic oligopeptide-binding lipoprotein OppA	1431670	1433440	-	cell wall and cell processes
Rv1281c	0.287912	1.22087	0.353013	0.414739	NA	oppD	Probable oligopeptide-transport ATP-binding protein ABC transporter OppD	1433430	1435271	-	cell wall and cell processes
Rv1282c	0.403778	1.32297	0.383768	0.292735	NA	oppC	Probable oligopeptide-transport integral membrane protein ABC transporter OppC	1435270	1436143	-	cell wall and cell processes
Rv1283c	-0.00429917	-1.00298	0.219149	0.984348	NA	oppB	Probable oligopeptide-transport integral membrane protein ABC transporter OppB	1436140	1437117	-	cell wall and cell processes
Rv1284	0.0123525	1.0086	0.218931	0.955006	NA	canA	Beta-carbonic anhydrase	1437320	1437815	+	intermediary metabolism and respiration
Rv1285	-0.749398	-1.68109	0.344042	0.0293897	0.586673	cysD	Probable sulfate adenylyltransferase subunit 2 CysD	1437910	1438907	+	intermediary metabolism and respiration
Rv1286	-0.38312	-1.30416	0.264668	0.147744	0.586673	cysN	Probable bifunctional enzyme CysN/CysC: sulfate adenyltransferase (subunit 1) + adenylylsulfate kinase	1438910	1440751	+	intermediary metabolism and respiration
Rv1287	-0.450108	-1.36614	0.232761	0.0531406	NA	Rv1287	Conserved hypothetical protein	1440810	1441290	+	conserved hypotheticals
Rv1288	-0.311182	-1.24072	0.312836	0.319875	NA	Rv1288	Conserved protein	1441350	1442718	+	conserved hypotheticals
Rv1289	0.589637	1.50487	0.451482	0.191551	NA	Rv1289	Unknown protein	1442770	1443399	+	conserved hypotheticals
Rv1290A	0.196119	1.14561	0.476048	0.68036	NA	Rv1290A	Hypothetical protein	1445060	1445372	+	conserved hypotheticals
Rv1290c	0.453604	1.36946	0.346724	0.190787	NA	Rv1290c	Conserved protein	1443480	1445047	-	conserved hypotheticals
Rv1291c	0.256193	1.19432	0.474419	0.589188	NA	Rv1291c	Conserved hypothetical secreted protein	1445500	1445834	-	cell wall and cell processes
Rv1292	-0.127902	-1.0927	0.272318	0.638585	NA	argS	Probable arginyl-tRNA synthetase ArgS (ARGRS) (arginine--tRNA ligase)	1446380	1448031	+	information pathways
Rv1293	-0.0975051	-1.06992	0.324058	0.7635	0.867269	lysA	Diaminopimelate decarboxylase LysA (DAP decarboxylase)	1448030	1449371	+	intermediary metabolism and respiration
Rv1294	-0.0870508	-1.0622	0.251105	0.728838	0.844697	thrA	Probable homoserine dehydrogenase ThrA	1449380	1450700	+	intermediary metabolism and respiration
Rv1295	0.0175957	1.01227	0.229697	0.938938	0.963302	thrC	Threonine synthase ThrC (ts)	1450700	1451779	+	intermediary metabolism and respiration
Rv1296	0.508678	1.42275	0.279088	0.0683577	NA	thrB	Probable homoserine kinase ThrB	1452000	1452947	+	intermediary metabolism and respiration
Rv1297	0.137712	1.10016	0.299273	0.645404	0.786028	rho	Probable transcription termination factor Rho homolog	1453200	1455012	+	information pathways
Rv1298	0.619759	1.53662	0.401757	0.122923	0.586673	rpmE	50S ribosomal protein L31 RpmE	1455160	1455405	+	information pathways
Rv1299	-0.129787	-1.09413	0.257834	0.614702	0.764013	prfA	Probable peptide chain release factor 1 PrfA (RF-1)	1455490	1456568	+	information pathways
Rv1300	0.0766748	1.05458	0.264644	0.772024	0.874054	hemK	Probable HemK protein homolog HemK	1456560	1457542	+	intermediary metabolism and respiration
Rv1301	-0.450867	-1.36686	0.381318	0.237051	0.586673	Rv1301	Conserved protein	1457560	1458211	+	conserved hypotheticals
Rv1302	0.218744	1.16372	0.199965	0.273994	NA	rfe	Probable undecapaprenyl-phosphate alpha-N-acetylglucosaminyltransferase Rfe (UDP-GlcNAc transferase)	1458300	1459509	+	cell wall and cell processes
Rv1303	0.530141	1.44407	0.291233	0.0687083	0.586673	Rv1303	Conserved hypothetical transmembrane protein	1459770	1460251	+	cell wall and cell processes
Rv1304	0.709417	1.63514	0.506342	0.161195	0.586673	atpB	Probable ATP synthase a chain AtpB (protein 6)	1460240	1460996	+	intermediary metabolism and respiration
Rv1305	0.521045	1.43499	0.424763	0.219946	0.586673	atpE	Probable ATP synthase C chain AtpE (lipid-binding protein) (dicyclohexylcarbodiimide-binding protein)	1461050	1461290	+	intermediary metabolism and respiration
Rv1306	0.466489	1.38174	0.335349	0.164209	0.586673	atpF	Probable ATP synthase B chain AtpF	1461320	1461836	+	intermediary metabolism and respiration
Rv1307	-0.00410494	-1.00285	0.165547	0.980218	0.985972	atpH	Probable ATP synthase delta chain AtpH	1461840	1463183	+	intermediary metabolism and respiration
Rv1308	0.328492	1.2557	0.26957	0.223004	0.586673	atpA	Probable ATP synthase alpha chain AtpA	1463230	1464877	+	intermediary metabolism and respiration
Rv1309	0.424831	1.34242	0.340991	0.212811	0.586673	atpG	Probable ATP synthase gamma chain AtpG	1464880	1465801	+	intermediary metabolism and respiration
Rv1310	0.367953	1.29052	0.230256	0.110039	0.586673	atpD	Probable ATP synthase beta chain AtpD	1465840	1467301	+	intermediary metabolism and respiration
Rv1311	0.556378	1.47057	0.279152	0.0462503	0.586673	atpC	Probable ATP synthase epsilon chain AtpC	1467310	1467680	+	intermediary metabolism and respiration
Rv1312	0.231453	1.17402	0.257332	0.368423	NA	Rv1312	Conserved hypothetical secreted protein	1467690	1468131	+	cell wall and cell processes
Rv1313c	0.202794	1.15093	0.323891	0.531238	NA	Rv1313c	Possible transposase	1468170	1469505	-	insertion seqs and phages
Rv1314c	-0.00377456	-1.00262	0.326534	0.990777	NA	Rv1314c	Conserved protein	1469670	1470252	-	conserved hypotheticals
Rv1315	0.0868493	1.06205	0.240212	0.717687	NA	murA	Probable UDP-N-acetylglucosamine 1-carboxyvinyltransferase MurA	1470320	1471577	+	cell wall and cell processes
Rv1316c	0.364023	1.28701	0.414411	0.37972	NA	ogt	Methylated-DNA--protein-cysteine methyltransferase Ogt (6-O-methylguanine-DNA methyltransferase) (O-6-methylguanine-DNA-alkyltransferase)	1477130	1477631	-	information pathways
Rv1317c	-0.225294	-1.16902	0.348484	0.517958	NA	alkA	Probable bifunctional regulatory protein and DNA repair enzyme AlkA (regulatory protein of adaptative response) (methylphosphotriester-DNA--protein-cysteine S-methyltransferase)	1477630	1479118	-	information pathways
Rv1318c	-0.253211	-1.19186	0.266465	0.341981	NA	Rv1318c	Possible adenylate cyclase (ATP pyrophosphate-lyase) (adenylyl cyclase)	1479200	1480824	-	intermediary metabolism and respiration
Rv1319c	0.0431974	1.03039	0.18672	0.817044	NA	Rv1319c	Possible adenylate cyclase (ATP pyrophosphate-lyase) (adenylyl cyclase)	1480890	1482501	-	intermediary metabolism and respiration
Rv1320c	0.251333	1.19031	0.332461	0.449663	0.673739	Rv1320c	Possible adenylate cyclase (ATP pyrophosphate-lyase) (adenylyl cyclase)	1482510	1484217	-	intermediary metabolism and respiration
Rv1321	-0.230191	-1.17299	0.37366	0.537866	NA	Rv1321	Conserved hypothetical protein	1484280	1484959	+	conserved hypotheticals
Rv1322	-0.483317	-1.39795	0.399845	0.226755	NA	Rv1322	Conserved hypothetical protein	1484980	1485278	+	conserved hypotheticals
Rv1322A	0.148954	1.10877	0.293411	0.61169	0.764013	Rv1322A	Conserved protein	1485310	1485771	-	conserved hypotheticals
Rv1323	0.0380435	1.02672	0.169986	0.82291	0.90573	fadA4	Probable acetyl-CoA acetyltransferase FadA4 (acetoacetyl-CoA thiolase)	1485860	1487031	+	lipid metabolism
Rv1324	-0.322316	-1.25034	0.438256	0.462065	0.67568	Rv1324	Possible thioredoxin	1487160	1488075	+	intermediary metabolism and respiration
Rv1325c	0.662829	1.58318	0.479728	0.16707	NA	PE_PGRS24	PE-PGRS family protein PE_PGRS24	1488150	1489965	-	PE/PPE
Rv1326c	0.281452	1.21542	0.301834	0.351092	0.624312	glgB	1,4-alpha-glucan branching enzyme GlgB (glycogen branching enzyme)	1490120	1492312	-	intermediary metabolism and respiration
Rv1327c	0.384917	1.30578	0.37284	0.301889	0.596365	glgE	Probable glucanase GlgE	1492320	1494425	-	intermediary metabolism and respiration
Rv1328	-0.100715	-1.0723	0.170404	0.554497	0.73283	glgP	Probable glycogen phosphorylase GlgP	1494560	1497155	+	intermediary metabolism and respiration
Rv1329c	-0.335336	-1.26167	0.385933	0.384904	NA	dinG	Probable ATP-dependent helicase DinG	1497190	1499189	-	information pathways
Rv1330c	-0.515318	-1.42931	0.305229	0.091354	NA	pncB1	Nicotinic acid phosphoribosyltransferase PncB1	1499210	1500559	-	intermediary metabolism and respiration
Rv1331	0.428398	1.34574	0.328719	0.192495	0.586673	Rv1331	Conserved hypothetical protein	1500660	1500966	+	conserved hypotheticals
Rv1332	-0.0281085	-1.01967	0.307712	0.927217	0.954735	Rv1332	Probable transcriptional regulatory protein	1500930	1501582	+	regulatory proteins
Rv1333	-0.0523319	-1.03694	0.268787	0.84563	NA	Rv1333	Probable hydrolase	1501600	1502633	+	intermediary metabolism and respiration
Rv1334	0.053198	1.03756	0.346074	0.877832	0.932243	mec	Possible hydrolase	1502640	1503081	+	intermediary metabolism and respiration
Rv1335	-0.182113	-1.13454	0.268026	0.496847	NA	cysO	Sulfur carrier protein CysO	1503100	1503384	+	intermediary metabolism and respiration
Rv1336	-0.491292	-1.4057	0.353367	0.164433	0.586673	cysM	Cysteine synthase B CysM (CSASE B) (O-phosphoserine sulfhydrylase B) (O-phosphoserine (thiol)-lyase B)	1503390	1504365	+	intermediary metabolism and respiration
Rv1337	0.214555	1.16035	0.282161	0.447017	0.673739	Rv1337	Probable integral membrane protein	1504360	1505078	+	cell wall and cell processes
Rv1338	0.224768	1.16859	0.299061	0.452304	0.673739	murI	Probable glutamate racemase MurI	1505070	1505890	+	cell wall and cell processes
Rv1339	-0.00163331	-1.00113	0.20245	0.993563	0.99453	Rv1339	Conserved protein	1505920	1506738	+	conserved hypotheticals
Rv1340	-0.233382	-1.17559	0.369903	0.528087	NA	rphA	Probable ribonuclease RphA (RNase PH) (tRNA nucleotidyltransferase)	1506760	1507534	+	information pathways
Rv1341	-0.489452	-1.40391	0.495891	0.323635	NA	Rv1341	Conserved protein	1507570	1508187	+	conserved hypotheticals
Rv1342c	-0.0136799	-1.00953	0.2809	0.961158	NA	Rv1342c	Conserved membrane protein	1508180	1508546	-	cell wall and cell processes
Rv1343c	0.441001	1.35755	0.360802	0.221602	NA	lprD	Probable conserved lipoprotein LprD	1508540	1508923	-	cell wall and cell processes
Rv1344	0.591707	1.50703	0.383386	0.122741	NA	mbtL	Acyl carrier protein (ACP) MbtL	1508970	1509288	+	lipid metabolism
Rv1345	-0.170734	-1.12563	0.384962	0.657399	NA	mbtM	Probable fatty acyl-AMP ligase MbtM	1509280	1510846	+	lipid metabolism
Rv1346	0.103247	1.07419	0.277122	0.709471	NA	mbtN	Acyl-CoA dehydrogenase MbtN	1510850	1512006	+	lipid metabolism
Rv1347c	0.869214	1.82667	0.413872	0.0357113	NA	mbtK	Lysine N-acetyltransferase MbtK	1511970	1512605	-	lipid metabolism
Rv1348	0.354329	1.27839	0.207971	0.0884291	NA	irtA	Iron-regulated transporter IrtA	1513050	1515626	+	cell wall and cell processes
Rv1349	0.0277315	1.01941	0.311869	0.929145	NA	irtB	Iron-regulated transporter IrtB	1515620	1517362	+	cell wall and cell processes
Rv1350	0.549669	1.46375	0.415362	0.18572	NA	fabG2	Probable 3-oxoacyl-[acyl-carrier protein] reductase FabG2 (3-ketoacyl-acyl carrier protein reductase)	1517490	1518234	+	lipid metabolism
Rv1351	0.478952	1.39373	0.287639	0.0958898	NA	Rv1351	Hypothetical protein	1518230	1518560	+	conserved hypotheticals
Rv1352	0.69359	1.6173	0.423219	0.101245	NA	Rv1352	Conserved protein	1518760	1519134	+	conserved hypotheticals
Rv1353c	0.475435	1.39034	0.349818	0.174118	NA	Rv1353c	Probable transcriptional regulatory protein	1519200	1519985	-	regulatory proteins
Rv1354c	0.27982	1.21404	0.337272	0.406733	NA	Rv1354c	Conserved hypothetical protein	1520010	1521876	-	conserved hypotheticals
Rv1355c	0.395084	1.31502	0.322531	0.220594	NA	moeY	Possible molybdopterin biosynthesis protein MoeY	1521890	1524032	-	intermediary metabolism and respiration
Rv1356c	0.571189	1.48575	0.522791	0.27458	NA	Rv1356c	Hypothetical protein	1524030	1524820	-	conserved hypotheticals
Rv1357c	0.405756	1.32478	0.499314	0.416431	NA	Rv1357c	Conserved hypothetical protein	1525290	1526216	-	conserved hypotheticals
Rv1358	0.224412	1.1683	0.305536	0.462651	NA	Rv1358	Probable transcriptional regulatory protein	1526610	1530091	+	regulatory proteins
Rv1359	0.691994	1.61551	0.412671	0.0935683	NA	Rv1359	Probable transcriptional regulatory protein	1530170	1530925	+	regulatory proteins
Rv1360	0.421949	1.33974	0.340601	0.215405	0.586673	Rv1360	Probable oxidoreductase	1531350	1532370	+	intermediary metabolism and respiration
Rv1361c	-0.188376	-1.13948	0.247019	0.445703	0.673739	PPE19	PPE family protein PPE19	1532440	1533633	-	PE/PPE
Rv1362c	0.391379	1.31165	0.377587	0.299957	NA	Rv1362c	Possible membrane protein	1533950	1534610	-	cell wall and cell processes
Rv1363c	0.219388	1.16424	0.363707	0.546376	NA	Rv1363c	Possible membrane protein	1534610	1535392	-	cell wall and cell processes
Rv1364c	0.376607	1.29828	0.345626	0.275873	NA	Rv1364c	Possible sigma factor regulatory protein	1535680	1537644	-	information pathways
Rv1365c	0.449236	1.36532	0.26432	0.0892075	NA	rsfA	Anti-anti-sigma factor RsfA (anti-sigma factor antagonist) (regulator of sigma F A)	1537780	1538169	-	information pathways
Rv1366	0.401351	1.32074	0.351734	0.253844	NA	Rv1366	Hypothetical protein	1538390	1539211	+	conserved hypotheticals
Rv1366A	0.630952	1.54859	0.414256	0.127734	NA	Rv1366A	Conserved protein	1539180	1539440	+	conserved hypotheticals
Rv1367c	-0.20858	-1.15555	0.455534	0.647039	NA	Rv1367c	Conserved protein	1539510	1540645	-	conserved hypotheticals
Rv1368	0.349801	1.27438	0.280283	0.212022	0.586673	lprF	Probable conserved lipoprotein LprF	1541020	1541805	+	cell wall and cell processes
Rv1369c	0.0331693	1.02326	0.24679	0.893084	NA	Rv1369c	Probable transposase	1541990	1542980	-	insertion seqs and phages
Rv1370c	0.389436	1.30988	0.295865	0.188085	NA	Rv1370c	Putative transposase for insertion sequence element IS6110 (fragment)	1542930	1543255	-	insertion seqs and phages
Rv1371	0.341456	1.26703	0.429087	0.426164	NA	Rv1371	Probable conserved membrane protein	1543360	1544828	+	cell wall and cell processes
Rv1372	0.0467059	1.0329	0.251655	0.852762	NA	Rv1372	Conserved hypothetical protein	1544820	1546006	+	conserved hypotheticals
Rv1373	0.159048	1.11655	0.276763	0.565514	NA	Rv1373	Glycolipid sulfotransferase	1546010	1546992	+	intermediary metabolism and respiration
Rv1374c	0.69422	1.61801	0.509419	0.172956	NA	Rv1374c	Hypothetical protein	1547070	1547530	-	conserved hypotheticals
Rv1375	0.192002	1.14235	0.240119	0.423937	0.663038	Rv1375	Conserved hypothetical protein	1547830	1549151	+	conserved hypotheticals
Rv1376	-0.215646	-1.16122	0.241216	0.371324	NA	Rv1376	Conserved hypothetical protein	1549150	1550641	+	conserved hypotheticals
Rv1377c	-0.586991	-1.50211	0.478535	0.219958	NA	Rv1377c	Putative transferase	1550580	1551217	-	intermediary metabolism and respiration
Rv1378c	-0.118622	-1.0857	0.202112	0.557261	NA	Rv1378c	Conserved hypothetical protein	1551230	1552655	-	conserved hypotheticals
Rv1379	-0.588681	-1.50387	0.577626	0.308137	NA	pyrR	Probable pyrimidine operon regulatory protein PyrR	1552650	1553235	+	regulatory proteins
Rv1380	0.215569	1.16116	0.265907	0.417542	NA	pyrB	Probable aspartate carbamoyltransferase PyrB (ATCase) (aspartate transcarbamylase)	1553230	1554191	+	intermediary metabolism and respiration
Rv1381	-0.0318674	-1.02233	0.197718	0.871955	NA	pyrC	Probable dihydroorotase PyrC (DHOase)	1554190	1555480	+	intermediary metabolism and respiration
Rv1382	0.0838203	1.05982	0.32171	0.794442	NA	Rv1382	Probable export or membrane protein	1555480	1555974	+	cell wall and cell processes
Rv1383	-0.15429	-1.11287	0.376724	0.682132	NA	carA	Probable carbamoyl-phosphate synthase small chain CarA (carbamoyl-phosphate synthetase glutamine chain)	1555970	1557101	+	intermediary metabolism and respiration
Rv1384	-0.0588782	-1.04166	0.230018	0.797972	NA	carB	Probable carbamoyl-phosphate synthase large chain CarB (carbamoyl-phosphate synthetase ammonia chain)	1557100	1560448	+	intermediary metabolism and respiration
Rv1385	-0.535431	-1.44937	0.561411	0.340224	NA	pyrF	Probable orotidine 5'-phosphate decarboxylase PyrF (OMP decarboxylase) (ompdecase)	1560440	1561269	+	intermediary metabolism and respiration
Rv1386	0.120983	1.08748	0.32874	0.712857	NA	PE15	PE family protein PE15	1561460	1561772	+	PE/PPE
Rv1387	0.561105	1.4754	0.424085	0.185804	0.586673	PPE20	PPE family protein PPE20	1561770	1563388	+	PE/PPE
Rv1388 (short version)	0.36269	1.28582	0.294873	0.218703	0.586673	mihF (short version)	Putative integration host factor MihF	1563690	1564266	+	information pathways
Rv1389	-0.411613	-1.33017	0.373978	0.271056	NA	gmk	Probable guanylate kinase Gmk	1564400	1565027	+	intermediary metabolism and respiration
Rv1390	0.338397	1.26435	0.36545	0.35446	0.624312	rpoZ	Probable DNA-directed RNA polymerase (omega chain) RpoZ (transcriptase omega chain) (RNA polymerase omega subunit)	1565090	1565425	+	information pathways
Rv1391	0.273863	1.20904	0.348839	0.432413	0.666188	dfp	Probable DNA/pantothenate metabolism flavoprotein homolog Dfp	1565440	1566697	+	intermediary metabolism and respiration
Rv1392	0.32251	1.2505	0.378232	0.393838	0.642643	metK	Probable S-adenosylmethionine synthetase MetK (mat) (AdoMet synthetase) (methionine adenosyltransferase)	1566820	1568036	+	intermediary metabolism and respiration
Rv1393c	0.149622	1.10928	0.187852	0.425748	NA	Rv1393c	Probable monoxygenase	1568110	1569587	-	intermediary metabolism and respiration
Rv1394c	0.428771	1.34609	0.246696	0.0822009	NA	cyp132	Probable cytochrome P450 132 Cyp132	1569580	1570969	-	intermediary metabolism and respiration
Rv1395	0.0386659	1.02716	0.239858	0.871934	NA	Rv1395	Transcriptional regulatory protein	1571050	1572081	+	regulatory proteins
Rv1396c	0.708402	1.63399	0.396026	0.0736505	NA	PE_PGRS25	PE-PGRS family protein PE_PGRS25	1572130	1573857	-	PE/PPE
Rv1397c	-0.0400505	-1.02815	0.241041	0.868034	0.923746	vapC10	Possible toxin VapC10	1574110	1574513	-	virulence, detoxification, adaptation
Rv1398c	0.0719637	1.05115	0.365307	0.843831	0.916243	vapB10	Possible antitoxin VapB10	1574510	1574767	-	virulence, detoxification, adaptation
Rv1399c	-0.479464	-1.39423	0.450879	0.287601	NA	nlhH	Probable non lipolytic carboxylesterase NlhH	1574850	1575809	-	intermediary metabolism and respiration
Rv1400c	-0.763352	-1.69743	0.453064	0.0920145	NA	lipI	Probable lipase LipH	1575830	1576796	-	intermediary metabolism and respiration
Rv1401	0.117124	1.08457	0.267529	0.661531	NA	Rv1401	Possible membrane protein	1576930	1577532	+	cell wall and cell processes
Rv1402	-0.567688	-1.48215	0.511274	0.266852	NA	priA	Putative primosomal protein N' PriA (replication factor Y)	1577610	1579580	+	information pathways
Rv1403c	-0.269907	-1.20573	0.361609	0.455421	NA	Rv1403c	Putative methyltransferase	1579600	1580422	-	intermediary metabolism and respiration
Rv1404	0.393882	1.31392	0.380458	0.300537	NA	Rv1404	Probable transcriptional regulatory protein	1580590	1581073	+	regulatory proteins
Rv1405c	0.324961	1.25263	0.227177	0.152594	NA	Rv1405c	Putative methyltransferase	1581150	1581969	-	intermediary metabolism and respiration
Rv1406	-0.657675	-1.57754	0.469654	0.161411	NA	fmt	Probable methionyl-tRNA formyltransferase Fmt	1582170	1583104	+	information pathways
Rv1407	-0.753371	-1.68573	0.582074	0.195567	NA	fmu	Probable Fmu protein (sun protein)	1583100	1584474	+	information pathways
Rv1408	-0.186236	-1.13779	0.173365	0.282714	NA	rpe	Probable ribulose-phosphate 3-epimerase Rpe (PPE) (R5P3E) (pentose-5-phosphate 3-epimerase)	1584500	1585197	+	intermediary metabolism and respiration
Rv1409	0.0178728	1.01247	0.250295	0.943074	NA	ribG	Probable bifunctional riboflavin biosynthesis protein RibG : diaminohydroxyphosphoribosylaminopyrimidine deaminase (riboflavin-specific deaminase) + 5-amino-6-(5-phosphoribosylamino) uracil reductase (HTP reductase)	1585190	1586213	+	intermediary metabolism and respiration
Rv1410c	0.353161	1.27736	0.282595	0.211407	0.586673	Rv1410c	Aminoglycosides/tetracycline-transport integral membrane protein	1586210	1587766	-	cell wall and cell processes
Rv1411c	0.28491	1.21833	0.264957	0.282238	0.586673	lprG	Conserved lipoprotein LprG	1587770	1588482	-	cell wall and cell processes
Rv1412	0.138804	1.10099	0.219426	0.52701	NA	ribC	Probable riboflavin synthase alpha chain RibC (RibE)	1588570	1589172	+	intermediary metabolism and respiration
Rv1413	-0.546748	-1.46079	0.521581	0.294523	NA	Rv1413	Conserved hypothetical protein	1589390	1589901	+	conserved hypotheticals
Rv1414	0.499214	1.41344	0.421171	0.235899	NA	Rv1414	Conserved hypothetical protein	1589890	1590292	+	conserved hypotheticals
Rv1415	0.360035	1.28346	0.337749	0.286432	0.586673	ribA2	Probable riboflavin biosynthesis protein RibA2 : GTP cyclohydrolase II + 3,4-dihydroxy-2-butanone 4-phosphate synthase (DHBP synthase)	1590400	1591674	+	intermediary metabolism and respiration
Rv1416	0.149434	1.10913	0.252473	0.553929	NA	ribH	Probable riboflavin synthase beta chain RibH (6,7-dimethyl-8-ribityllumazine synthase) (DMRL synthase) (lumazine synthase)	1591670	1592153	+	intermediary metabolism and respiration
Rv1417	-0.343933	-1.26921	0.453171	0.447883	NA	Rv1417	Possible conserved membrane protein	1592150	1592614	+	cell wall and cell processes
Rv1418	-0.146899	-1.10719	0.335693	0.661676	NA	lprH	Probable lipoprotein LprH	1592640	1593325	+	cell wall and cell processes
Rv1419	0.226054	1.16963	0.258118	0.38115	NA	Rv1419	Unknown protein	1593510	1593978	+	conserved hypotheticals
Rv1420	-0.0662789	-1.04701	0.20899	0.751138	NA	uvrC	Probable excinuclease ABC (subunit C - nuclease) UvrC	1594040	1595982	+	information pathways
Rv1421	-0.17914	-1.13221	0.346967	0.605643	NA	Rv1421	Conserved protein	1595980	1596884	+	conserved hypotheticals
Rv1422	-0.374384	-1.29629	0.47341	0.429047	NA	Rv1422	Conserved hypothetical protein	1596880	1597909	+	conserved hypotheticals
Rv1423	0.393827	1.31387	0.353426	0.265144	NA	whiA	Probable transcriptional regulatory protein WhiA	1597910	1598883	+	regulatory proteins
Rv1424c	0.33957	1.26538	0.352556	0.335464	NA	Rv1424c	Possible membrane protein	1598890	1599654	-	cell wall and cell processes
Rv1425	-0.149372	-1.10909	0.25897	0.564078	NA	Rv1425	Possible triacylglycerol synthase (diacylglycerol acyltransferase)	1599660	1601037	+	lipid metabolism
Rv1426c	-0.567327	-1.48178	0.354905	0.109924	NA	lipO	Probable esterase LipO	1601060	1602321	-	intermediary metabolism and respiration
Rv1427c	-0.665396	-1.586	0.432679	0.124085	NA	fadD12	Possible long-chain-fatty-acid--CoA ligase FadD12 (fatty-acid-CoA synthetase) (fatty-acid-CoA synthase)	1602320	1603928	-	lipid metabolism
Rv1428c	0.177634	1.13103	0.198981	0.372008	NA	Rv1428c	Conserved hypothetical protein	1603930	1604759	-	conserved hypotheticals
Rv1429	0.393244	1.31334	0.385913	0.308205	NA	Rv1429	Conserved protein	1604880	1606146	+	conserved hypotheticals
Rv1430	0.0628858	1.04455	0.227995	0.782686	NA	PE16	PE family protein PE16	1606390	1607972	+	PE/PPE
Rv1431	0.3496	1.27421	0.320019	0.274642	NA	Rv1431	Conserved membrane protein	1608080	1609852	+	cell wall and cell processes
Rv1432	-0.426745	-1.3442	0.545263	0.433838	NA	Rv1432	Probable dehydrogenase	1609850	1611270	+	intermediary metabolism and respiration
Rv1433	0.301756	1.23264	0.245185	0.218426	NA	Rv1433	Possible conserved exported protein	1611430	1612249	+	cell wall and cell processes
Rv1434	-0.499883	-1.4141	0.468205	0.285675	NA	Rv1434	Hypothetical protein	1612260	1612393	+	conserved hypotheticals
Rv1435c	0.263762	1.20061	0.311222	0.396714	NA	Rv1435c	Probable conserved proline, glycine, valine-rich secreted protein	1612340	1612950	-	cell wall and cell processes
Rv1436	0.575226	1.48991	0.362776	0.112825	0.586673	gap	Probable glyceraldehyde 3-phosphate dehydrogenase Gap (GAPDH)	1613310	1614326	+	intermediary metabolism and respiration
Rv1437	0.362279	1.28545	0.248712	0.145222	0.586673	pgk	Probable phosphoglycerate kinase Pgk	1614330	1615567	+	intermediary metabolism and respiration
Rv1438	0.233724	1.17587	0.269861	0.386441	0.638835	tpi	Probable triosephosphate isomerase Tpi (TIM)	1615560	1616349	+	intermediary metabolism and respiration
Rv1439c	-0.28522	-1.2186	0.325648	0.381109	NA	Rv1439c	Unknown protein	1616960	1617386	-	conserved hypotheticals
Rv1440	0.548359	1.46242	0.362766	0.130635	NA	secG	Probable protein-export membrane protein (translocase subunit) SecG	1617840	1618070	+	cell wall and cell processes
Rv1441c	-0.405023	-1.32411	0.341123	0.2351	NA	PE_PGRS26	PE-PGRS family protein PE_PGRS26	1618210	1619684	-	PE/PPE
Rv1442	-0.151339	-1.1106	0.251861	0.547917	NA	bisC	Probable biotin sulfoxide reductase BisC (BDS reductase) (BSO reductase)	1619790	1622091	+	intermediary metabolism and respiration
Rv1443c	-0.87284	-1.83126	0.576927	0.130302	NA	Rv1443c	Unknown protein	1622210	1622692	-	conserved hypotheticals
Rv1444c	0.301284	1.23224	0.222399	0.175513	NA	Rv1444c	Unknown protein	1623290	1623697	-	conserved hypotheticals
Rv1445c	0.0664395	1.04713	0.276618	0.810187	NA	devB	Probable 6-phosphogluconolactonase DevB (6PGL)	1623710	1624457	-	intermediary metabolism and respiration
Rv1446c	-0.24655	-1.18637	0.352292	0.484024	NA	opcA	Putative OXPP cycle protein OpcA	1624450	1625365	-	intermediary metabolism and respiration
Rv1447c	-0.122574	-1.08868	0.243966	0.615372	0.764013	zwf2	Probable glucose-6-phosphate 1-dehydrogenase Zwf2 (G6PD)	1625420	1626962	-	intermediary metabolism and respiration
Rv1448c	0.362607	1.28575	0.200942	0.0711477	0.586673	tal	Probable transaldolase Tal	1626960	1628080	-	intermediary metabolism and respiration
Rv1449c	-0.0437933	-1.03082	0.160976	0.785585	0.881639	tkt	Transketolase Tkt (TK)	1628100	1630199	-	intermediary metabolism and respiration
Rv1450c	-0.199037	-1.14793	0.391311	0.611004	NA	PE_PGRS27	PE-PGRS family protein PE_PGRS27	1630640	1634627	-	PE/PPE
Rv1451	-0.273017	-1.20833	0.350999	0.43667	NA	ctaB	Probable cytochrome C oxidase assembly factor CtaB	1635030	1635955	+	intermediary metabolism and respiration
Rv1452c	0.229144	1.17214	0.436875	0.599926	NA	PE_PGRS28	PE-PGRS family protein PE_PGRS28	1636000	1638229	-	PE/PPE
Rv1453	0.224644	1.16849	0.34979	0.520726	NA	Rv1453	Possible transcriptional activator protein	1638380	1639646	+	regulatory proteins
Rv1454c	-0.241175	-1.18195	0.312746	0.440616	NA	qor	Probable quinone reductase Qor (NADPH:quinone reductase) (zeta-crystallin homolog protein)	1639670	1640660	-	intermediary metabolism and respiration
Rv1455	-0.178071	-1.13137	0.428166	0.677489	NA	Rv1455	Conserved protein	1640680	1641543	+	conserved hypotheticals
Rv1456c	-0.290538	-1.2231	0.466628	0.533526	NA	Rv1456c	Probable unidentified antibiotic-transport integral membrane ABC transporter	1641490	1642425	-	cell wall and cell processes
Rv1457c	-0.0742405	-1.05281	0.235232	0.752302	NA	Rv1457c	Probable unidentified antibiotic-transport integral membrane ABC transporter	1642540	1643322	-	cell wall and cell processes
Rv1458c	-0.476265	-1.39114	0.347201	0.170149	NA	Rv1458c	Probable unidentified antibiotic-transport ATP-binding protein ABC transporter	1643320	1644260	-	cell wall and cell processes
Rv1459c	-0.252344	-1.19114	0.291904	0.387326	NA	Rv1459c	Possible conserved integral membrane protein	1644360	1646138	-	cell wall and cell processes
Rv1460	-0.633861	-1.55171	0.329327	0.0542647	NA	Rv1460	Probable transcriptional regulatory protein	1646190	1646992	+	regulatory proteins
Rv1461	0.370861	1.29312	0.39475	0.347483	0.624312	Rv1461	Conserved protein	1646990	1649529	+	conserved hypotheticals
Rv1462	-0.606197	-1.52224	0.447958	0.175977	NA	Rv1462	Conserved hypothetical protein	1649530	1650719	+	conserved hypotheticals
Rv1463	-0.323308	-1.2512	0.3412	0.343353	NA	Rv1463	Probable conserved ATP-binding protein ABC transporter	1650720	1651516	+	cell wall and cell processes
Rv1464	-0.224264	-1.16818	0.203131	0.269577	NA	csd	Probable cysteine desulfurase Csd	1651520	1652771	+	intermediary metabolism and respiration
Rv1465	0.0635958	1.04507	0.296995	0.830445	NA	Rv1465	Possible nitrogen fixation related protein	1652770	1653256	+	intermediary metabolism and respiration
Rv1466	-0.269144	-1.20509	0.450838	0.550517	NA	Rv1466	Conserved protein	1653230	1653578	+	conserved hypotheticals
Rv1467c	0.148148	1.10815	0.245068	0.5455	NA	fadE15	Probable acyl-CoA dehydrogenase FadE15	1653670	1655502	-	lipid metabolism
Rv1468c	0.027774	1.01944	0.39665	0.944177	NA	PE_PGRS29	PE-PGRS family protein PE_PGRS29	1655610	1656721	-	PE/PPE
Rv1469	-0.387472	-1.3081	0.422836	0.359476	NA	ctpD	Probable cation transporter P-type ATPase D CtpD	1656960	1658936	+	cell wall and cell processes
Rv1470	0.634541	1.55244	0.478603	0.1849	NA	trxA	Probable thioredoxin TrxA	1658980	1659354	+	intermediary metabolism and respiration
Rv1471	-0.83049	-1.77829	0.371573	0.0254132	NA	trxB1	Probable thioredoxin TrxB1	1659370	1659741	+	intermediary metabolism and respiration
Rv1472	-0.409882	-1.32858	0.284783	0.150072	0.586673	echA12	Possible enoyl-CoA hydratase EchA12 (enoyl hydrase) (unsaturated acyl-CoA hydratase) (crotonase)	1659760	1660620	+	lipid metabolism
Rv1473	-0.385959	-1.30673	0.422009	0.360414	NA	Rv1473	Probable macrolide-transport ATP-binding protein ABC transporter	1660660	1662284	+	cell wall and cell processes
Rv1473A	-0.212392	-1.15861	0.490865	0.66524	NA	Rv1473A	Possible transcriptional regulatory protein	1662380	1662572	+	regulatory proteins
Rv1474c	-0.666273	-1.58697	0.543015	0.219827	NA	Rv1474c	Probable transcriptional regulatory protein	1662640	1663204	-	regulatory proteins
Rv1475c	0.101409	1.07282	0.368235	0.783014	0.881588	acn	Probable iron-regulated aconitate hydratase Acn (citrate hydro-lyase) (aconitase)	1663210	1666046	-	intermediary metabolism and respiration
Rv1476	0.442917	1.35935	0.362764	0.222105	NA	Rv1476	Possible membrane protein	1666200	1666764	+	cell wall and cell processes
Rv1477	-0.439258	-1.35591	0.277322	0.11321	0.586673	ripA	Peptidoglycan hydrolase	1666990	1668408	+	virulence, detoxification, adaptation
Rv1478	-0.204554	-1.15233	0.219726	0.351881	NA	Rv1478	Possible invasion protein	1668420	1669144	+	virulence, detoxification, adaptation
Rv1479	-0.0120307	-1.00837	0.233977	0.958992	0.977075	moxR1	Probable transcriptional regulatory protein MoxR1	1669280	1670416	+	regulatory proteins
Rv1480	-0.507499	-1.42158	0.489442	0.299786	NA	Rv1480	Conserved protein	1670410	1671366	+	conserved hypotheticals
Rv1481	0.251393	1.19036	0.221883	0.257215	0.586673	Rv1481	Probable membrane protein	1671380	1672384	+	cell wall and cell processes
Rv1482c	0.167102	1.1228	0.459317	0.716003	NA	Rv1482c	Conserved hypothetical protein	1672460	1673299	-	conserved hypotheticals
Rv1483	0.067429	1.04785	0.245361	0.783459	0.881588	fabG1	3-oxoacyl-[acyl-carrier protein] reductase FabG1 (3-ketoacyl-acyl carrier protein reductase) (mycolic acid biosynthesis a protein)	1673440	1674183	+	lipid metabolism
Rv1484	-0.0619302	-1.04386	0.240224	0.79656	0.886216	inhA	NADH-dependent enoyl-[acyl-carrier-protein] reductase InhA (NADH-dependent enoyl-ACP reductase)	1674200	1675011	+	lipid metabolism
Rv1485	0.19092	1.14149	0.272438	0.483438	NA	hemZ	Ferrochelatase HemZ (protoheme ferro-lyase) (heme synthetase)	1675020	1676051	+	intermediary metabolism and respiration
Rv1486c	-0.244536	-1.18471	0.290022	0.399137	NA	Rv1486c	Conserved hypothetical protein	1676020	1676883	-	conserved hypotheticals
Rv1487	0.0301676	1.02113	0.297352	0.91919	NA	Rv1487	Conserved membrane protein	1676940	1677375	+	cell wall and cell processes
Rv1488	0.234016	1.1761	0.271552	0.388813	0.638835	Rv1488	Possible exported conserved protein	1677400	1678542	+	cell wall and cell processes
Rv1489	0.314855	1.24389	0.206252	0.126872	NA	Rv1489	Conserved protein	1678550	1678908	+	conserved hypotheticals
Rv1489A	0.370605	1.29289	0.309115	0.230558	NA	Rv1489A	Conserved protein	1678940	1679172	+	conserved hypotheticals
Rv1490	0.749049	1.68068	0.448705	0.0950469	NA	Rv1490	Probable membrane protein	1679320	1680629	+	cell wall and cell processes
Rv1491c	-0.199106	-1.14799	0.263716	0.450248	NA	Rv1491c	Conserved membrane protein	1681210	1681966	-	cell wall and cell processes
Rv1492	-0.451497	-1.36746	0.28083	0.107895	NA	mutA	Probable methylmalonyl-CoA mutase small subunit MutA (MCM)	1682160	1684004	+	lipid metabolism
Rv1493	-0.399658	-1.3192	0.2049	0.0511167	NA	mutB	Probable methylmalonyl-CoA mutase large subunit MutB (MCM)	1684010	1686257	+	lipid metabolism
Rv1494	0.275905	1.21075	0.295585	0.350604	NA	mazE4	Possible antitoxin MazE4	1686270	1686573	+	virulence, detoxification, adaptation
Rv1495	-0.256521	-1.19459	0.395859	0.516978	NA	mazF4	Possible toxin MazF4	1686570	1686887	+	virulence, detoxification, adaptation
Rv1496	-0.181339	-1.13394	0.20127	0.367603	NA	Rv1496	Possible transport system kinase	1686880	1687888	+	cell wall and cell processes
Rv1497	-0.606945	-1.52303	0.422764	0.151099	NA	lipL	Probable esterase LipL	1687940	1689230	+	intermediary metabolism and respiration
Rv1498A	0.667058	1.58783	0.46861	0.154596	NA	Rv1498A	Conserved protein	1690130	1690346	-	conserved hypotheticals
Rv1498c	0.757285	1.69031	0.454511	0.0956832	NA	Rv1498c	Probable methyltransferase	1689300	1689920	-	intermediary metabolism and respiration
Rv1499	0.0378948	1.02661	0.299031	0.899158	NA	Rv1499	Hypothetical protein	1690410	1690805	+	conserved hypotheticals
Rv1500	0.812481	1.75623	0.491662	0.0984287	NA	Rv1500	Probable glycosyltransferase	1690850	1691878	+	intermediary metabolism and respiration
Rv1501	0.781084	1.71842	0.511689	0.12689	NA	Rv1501	Conserved hypothetical protein	1691890	1692711	+	conserved hypotheticals
Rv1502	0.989159	1.98503	0.531097	0.062535	0.586673	Rv1502	Hypothetical protein	1692920	1693823	+	unknown
Rv1503c	0.704925	1.63006	0.499136	0.157864	NA	Rv1503c	Conserved hypothetical protein	1694000	1694544	-	conserved hypotheticals
Rv1504c	0.4122	1.33071	0.409779	0.31446	NA	Rv1504c	Conserved hypothetical protein	1694550	1695144	-	conserved hypotheticals
Rv1505c	0.944292	1.92424	0.528958	0.0742299	0.586673	Rv1505c	Conserved hypothetical protein	1695280	1695946	-	conserved hypotheticals
Rv1506c	0.516623	1.4306	0.445466	0.246156	NA	Rv1506c	Hypothetical protein	1695940	1696443	-	unknown
Rv1507A	0.757951	1.69109	0.456392	0.0967648	NA	Rv1507A	Hypothetical protein	1697360	1697859	+	unknown
Rv1507c	0.832522	1.7808	0.535144	0.11978	0.586673	Rv1507c	Conserved protein	1696730	1697422	-	conserved hypotheticals
Rv1508A	0.630888	1.54852	0.424924	0.137621	NA	Rv1508A	Conserved hypothetical protein	1699870	1700228	+	conserved hypotheticals
Rv1508c	0.508093	1.42217	0.409412	0.214594	0.586673	Rv1508c	Probable membrane protein	1698090	1699894	-	cell wall and cell processes
Rv1509	0.687066	1.61001	0.501147	0.170379	NA	Rv1509	Hypothetical protein	1700210	1701093	+	unknown
Rv1510	-0.266128	-1.20258	0.380483	0.484272	NA	Rv1510	Conserved probable membrane protein	1701300	1702593	+	cell wall and cell processes
Rv1511	0.319254	1.24769	0.272758	0.241814	0.586673	gmdA	GDP-D-mannose dehydratase GmdA (GDP-mannose 4,6 dehydratase) (GMD)	1703070	1704096	+	intermediary metabolism and respiration
Rv1512	-0.387667	-1.30828	0.333924	0.245665	NA	epiA	Probable nucleotide-sugar epimerase EpiA	1704090	1705061	+	intermediary metabolism and respiration
Rv1513	0.469854	1.38497	0.407427	0.248819	NA	Rv1513	Conserved protein	1705060	1705789	+	conserved hypotheticals
Rv1514c	0.537682	1.45164	0.253657	0.0340297	NA	Rv1514c	Conserved hypothetical protein	1705810	1706595	-	conserved hypotheticals
Rv1515c	0.755569	1.6883	0.42895	0.0781644	NA	Rv1515c	Conserved hypothetical protein	1706630	1707526	-	conserved hypotheticals
Rv1516c	0.253885	1.19241	0.293863	0.387611	NA	Rv1516c	Probable sugar transferase	1707530	1708539	-	intermediary metabolism and respiration
Rv1517	0.406705	1.32565	0.32867	0.215929	NA	Rv1517	Conserved hypothetical transmembrane protein	1708870	1709635	+	cell wall and cell processes
Rv1518	0.276188	1.21099	0.351907	0.432552	NA	Rv1518	Conserved hypothetical protein	1709640	1710603	+	conserved hypotheticals
Rv1519	0.607497	1.52361	0.300363	0.0431202	NA	Rv1519	Conserved hypothetical protein	1710730	1711002	+	conserved hypotheticals
Rv1520	0.382299	1.30342	0.252178	0.129521	NA	Rv1520	Probable sugar transferase	1711030	1712068	+	intermediary metabolism and respiration
Rv1521	0.630067	1.54764	0.413906	0.127947	0.586673	fadD25	Probable fatty-acid-AMP ligase FadD25 (fatty-acid-AMP synthetase) (fatty-acid-AMP synthase)	1712300	1714053	+	lipid metabolism
Rv1522c	0.352105	1.27642	0.377373	0.350797	0.624312	mmpL12	Probable conserved transmembrane transport protein MmpL12	1714170	1717612	-	cell wall and cell processes
Rv1523	0.00741077	1.00515	0.174498	0.966125	NA	Rv1523	Probable methyltransferase	1717650	1718696	+	intermediary metabolism and respiration
Rv1524	0.0456607	1.03216	0.320497	0.88671	NA	Rv1524	Probable glycosyltransferase	1718730	1719970	+	intermediary metabolism and respiration
Rv1525	0.418254	1.33631	0.326545	0.200248	NA	wbbL2	Possible rhamnosyl transferase WbbL2	1720020	1720802	+	conserved hypotheticals
Rv1526c	-0.290149	-1.22277	0.327524	0.375678	NA	Rv1526c	Probable glycosyltransferase	1720780	1722060	-	intermediary metabolism and respiration
Rv1527c	0.121622	1.08796	0.231368	0.59912	0.76029	pks5	Probable polyketide synthase Pks5	1722080	1728409	-	lipid metabolism
Rv1528c	-0.361236	-1.28453	0.392996	0.357999	NA	papA4	Probable conserved polyketide synthase associated protein PapA4	1728950	1729450	-	lipid metabolism
Rv1529	0.120363	1.08701	0.266371	0.651369	NA	fadD24	Probable fatty-acid-AMP ligase FadD24 (fatty-acid-AMP synthetase) (fatty-acid-AMP synthase)	1729500	1731256	+	lipid metabolism
Rv1530	0.365722	1.28853	0.317421	0.249252	NA	adh	Probable alcohol dehydrogenase Adh	1731370	1732476	+	intermediary metabolism and respiration
Rv1531	0.443098	1.35952	0.285663	0.120873	NA	Rv1531	Conserved protein	1732470	1733039	+	conserved hypotheticals
Rv1532c	-0.487395	-1.40191	0.391199	0.212802	NA	Rv1532c	Conserved hypothetical protein	1733120	1733550	-	conserved hypotheticals
Rv1533	-0.727692	-1.65599	0.465977	0.118371	NA	Rv1533	Conserved protein	1733610	1734737	+	conserved hypotheticals
Rv1534	-0.377837	-1.29939	0.283727	0.182961	NA	Rv1534	Probable transcriptional regulator	1734730	1735411	+	regulatory proteins
Rv1535	0.792748	1.73237	0.472836	0.0936239	0.586673	Rv1535	Unknown protein	1735980	1736212	+	conserved hypotheticals
Rv1536	0.488321	1.40281	0.284077	0.0856187	0.586673	ileS	Isoleucyl-tRNA synthetase IleS	1736520	1739644	+	information pathways
Rv1537	0.354336	1.2784	0.289294	0.220639	NA	dinX	Probable DNA polymerase IV DinX (pol IV 1) (DNA nucleotidyltransferase (DNA-directed))	1739860	1741247	+	information pathways
Rv1538c	-0.280351	-1.21449	0.383387	0.464627	NA	ansA	Probable L-aparaginase AnsA	1741210	1742192	-	intermediary metabolism and respiration
Rv1539	0.439159	1.35581	0.307239	0.152897	0.586673	lspA	Probable lipoprotein signal peptidase LspA	1742240	1742852	+	cell wall and cell processes
Rv1540	-0.119202	-1.08613	0.319161	0.708787	NA	Rv1540	Conserved hypothetical protein member of yabO/yceC/yfiI family	1742840	1743771	+	conserved hypotheticals
Rv1541c	0.0184672	1.01288	0.260021	0.94338	NA	lprI	Possible lipoprotein LprI	1743780	1744371	-	cell wall and cell processes
Rv1542c	0.214135	1.16001	0.356645	0.54823	NA	glbN	Hemoglobin GlbN	1744430	1744836	-	intermediary metabolism and respiration
Rv1543	0.405692	1.32472	0.396552	0.306285	0.596365	Rv1543	Possible fatty acyl-CoA reductase	1745060	1746089	+	lipid metabolism
Rv1544	0.323441	1.25131	0.394077	0.411785	0.657322	Rv1544	Possible ketoacyl reductase	1746090	1746897	+	lipid metabolism
Rv1545	0.37394	1.29589	0.275203	0.174217	NA	Rv1545	Hypothetical protein	1746920	1747146	+	conserved hypotheticals
Rv1546	-0.27047	-1.2062	0.372939	0.468306	NA	Rv1546	Conserved protein	1747190	1747626	+	conserved hypotheticals
Rv1547	0.143164	1.10432	0.219368	0.514	0.71116	dnaE1	Probable DNA polymerase III (alpha chain) DnaE1 (DNA nucleotidyltransferase)	1747690	1751248	+	information pathways
Rv1548c	0.654484	1.57405	0.466961	0.16104	NA	PPE21	PPE family protein PPE21	1751300	1753333	-	PE/PPE
Rv1549	-0.721349	-1.64872	0.517027	0.16296	NA	fadD11.1	Possible fatty-acid-CoA ligase FadD11.1 (fatty-acid-CoA synthetase) (fatty-acid-CoA synthase)	1753510	1754037	+	lipid metabolism
Rv1550	0.11785	1.08512	0.238741	0.621567	NA	fadD11	Probable fatty-acid-CoA ligase FadD11 (fatty-acid-CoA synthetase) (fatty-acid-CoA synthase)	1753720	1755431	+	lipid metabolism
Rv1551	0.151064	1.11039	0.255241	0.553952	NA	plsB1	Possible acyltransferase PlsB1	1755440	1757310	+	lipid metabolism
Rv1552	-0.104714	-1.07528	0.294817	0.722453	NA	frdA	Probable fumarate reductase [flavoprotein subunit] FrdA (fumarate dehydrogenase) (fumaric hydrogenase)	1757680	1759432	+	intermediary metabolism and respiration
Rv1553	0.215873	1.16141	0.423523	0.610257	NA	frdB	Probable fumarate reductase [iron-sulfur subunit] FrdB (fumarate dehydrogenase) (fumaric hydrogenase)	1759440	1760178	+	intermediary metabolism and respiration
Rv1554	-0.0634915	-1.04499	0.506844	0.900311	NA	frdC	Probable fumarate reductase [membrane anchor subunit] FrdC (fumarate dehydrogenase) (fumaric hydrogenase)	1760180	1760555	+	intermediary metabolism and respiration
Rv1555	-0.328544	-1.25575	0.437542	0.452721	NA	frdD	Probable fumarate reductase [membrane anchor subunit] FrdD (fumarate dehydrogenase) (fumaric hydrogenase)	1760550	1760929	+	intermediary metabolism and respiration
Rv1556	0.0829442	1.05918	0.259012	0.748792	NA	Rv1556	Possible regulatory protein	1761000	1761605	+	regulatory proteins
Rv1557	0.390006	1.3104	0.275706	0.157194	NA	mmpL6	Probable conserved transmembrane transport protein MmpL6	1761740	1762937	+	cell wall and cell processes
Rv1558	-0.0983201	-1.07053	0.414455	0.81248	NA	Rv1558	Conserved protein	1762950	1763393	+	conserved hypotheticals
Rv1559	-0.214554	-1.16035	0.356396	0.547167	0.729555	ilvA	Probable threonine dehydratase IlvA	1763430	1764717	+	intermediary metabolism and respiration
Rv1560	0.0607913	1.04304	0.222488	0.784673	NA	vapB11	Possible antitoxin VapB11	1764760	1764973	+	virulence, detoxification, adaptation
Rv1561	0.560044	1.47431	0.393961	0.15515	NA	vapC11	Possible toxin VapC11	1764980	1765383	+	virulence, detoxification, adaptation
Rv1562c	0.183191	1.13539	0.190484	0.336194	NA	treZ	Maltooligosyltrehalose trehalohydrolase TreZ	1765400	1767142	-	virulence, detoxification, adaptation
Rv1563c	0.304901	1.23533	0.227327	0.179842	NA	treY	Maltooligosyltrehalose synthase TreY	1767140	1769432	-	virulence, detoxification, adaptation
Rv1564c	0.439235	1.35589	0.338541	0.194481	0.586673	treX	Probable maltooligosyltrehalose synthase TreX	1769440	1771601	-	virulence, detoxification, adaptation
Rv1565c	0.423568	1.34124	0.324051	0.191178	0.586673	Rv1565c	Conserved hypothetical membrane protein	1771640	1773829	-	cell wall and cell processes
Rv1566c	0.380064	1.3014	0.352335	0.280722	NA	Rv1566c	Possible Inv protein	1773930	1774620	-	virulence, detoxification, adaptation
Rv1567c	0.667946	1.58881	0.417959	0.110018	NA	Rv1567c	Probable hypothetical membrane protein	1774860	1775144	-	cell wall and cell processes
Rv1568	-0.416814	-1.33498	0.544608	0.444066	NA	bioA	Adenosylmethionine-8-amino-7-oxononanoate aminotransferase BioA	1775390	1776705	+	intermediary metabolism and respiration
Rv1569	-0.84906	-1.80133	0.580052	0.143258	NA	bioF1	Probable 8-amino-7-oxononanoate synthase BioF1 (AONS) (8-amino-7-ketopelargonate synthase) (7-keto-8-amino-pelargonic acid synthetase) (7-KAP synthetase) (L-alanine--pimelyl CoA ligase)	1776700	1777862	+	intermediary metabolism and respiration
Rv1570	-0.112229	-1.0809	0.43502	0.796418	NA	bioD	Dethiobiotin synthetase BioD	1777860	1778539	+	intermediary metabolism and respiration
Rv1571	-0.157676	-1.11549	0.472318	0.738505	NA	Rv1571	Conserved protein	1778540	1779048	+	conserved hypotheticals
Rv1572c	0.629964	1.54753	0.547292	0.24971	NA	Rv1572c	Conserved hypothetical protein	1779190	1779298	-	insertion seqs and phages
Rv1573	0.699329	1.62375	0.406113	0.0850682	NA	Rv1573	Probable PhiRv1 phage protein	1779310	1779724	+	insertion seqs and phages
Rv1574	0.242433	1.18299	0.347775	0.485742	NA	Rv1574	Probable PhiRv1 phage related protein	1779930	1780241	+	insertion seqs and phages
Rv1575	-0.0672109	-1.04769	0.278565	0.809342	NA	Rv1575	Probable PhiRv1 phage protein	1780200	1780699	+	insertion seqs and phages
Rv1576c	0.222512	1.16676	0.304629	0.465123	NA	Rv1576c	Probable PhiRv1 phage protein	1780640	1782064	-	insertion seqs and phages
Rv1577c	-0.0377962	-1.02654	0.290835	0.8966	NA	Rv1577c	Probable PhiRv1 phage protein	1782070	1782584	-	insertion seqs and phages
Rv1578c	-0.736857	-1.66654	0.529611	0.164129	NA	Rv1578c	Probable PhiRv1 phage protein	1782760	1783228	-	insertion seqs and phages
Rv1579c	-0.00577151	-1.00401	0.227297	0.979742	NA	Rv1579c	Probable PhiRv1 phage protein	1783310	1783623	-	insertion seqs and phages
Rv1580c	-0.119039	-1.08601	0.24571	0.628053	NA	Rv1580c	Probable PhiRv1 phage protein	1783620	1783892	-	insertion seqs and phages
Rv1581c	-0.101984	-1.07325	0.399387	0.798452	NA	Rv1581c	Probable PhiRv1 phage protein	1783910	1784301	-	insertion seqs and phages
Rv1582c	-0.0645954	-1.04579	0.301852	0.83055	NA	Rv1582c	Probable PhiRv1 phage protein	1784500	1785912	-	insertion seqs and phages
Rv1583c	-1.20684	-2.30831	0.619858	0.0515398	NA	Rv1583c	Probable PhiRv1 phage protein	1785910	1786310	-	insertion seqs and phages
Rv1584c	-0.329058	-1.25619	0.288404	0.253886	NA	Rv1584c	Possible PhiRv1 phage protein	1786310	1786528	-	insertion seqs and phages
Rv1585c	-0.760282	-1.69382	0.487584	0.118929	NA	Rv1585c	Possible phage PhiRv1 protein	1786580	1787099	-	insertion seqs and phages
Rv1586c	-0.838768	-1.78852	0.469425	0.0739702	NA	Rv1586c	Probable PhiRv1 integrase	1787100	1788505	-	insertion seqs and phages
Rv1587c	-0.857798	-1.81227	0.569466	0.131985	NA	Rv1587c	Partial REP13E12 repeat protein	1788160	1789163	-	insertion seqs and phages
Rv1588c	0.274853	1.20987	0.304328	0.366447	NA	Rv1588c	Partial REP13E12 repeat protein	1789170	1789836	-	insertion seqs and phages
Rv1589	-0.185224	-1.13699	0.310077	0.550275	NA	bioB	Probable biotin synthetase BioB	1790280	1791333	+	intermediary metabolism and respiration
Rv1590	-0.134625	-1.09781	0.353161	0.703056	NA	Rv1590	Conserved hypothetical protein	1791330	1791573	+	conserved hypotheticals
Rv1591	-0.0440185	-1.03098	0.238546	0.853599	NA	Rv1591	Probable transmembrane protein	1791570	1792235	+	cell wall and cell processes
Rv1592c	-0.330399	-1.25736	0.254507	0.194221	NA	Rv1592c	Conserved hypothetical protein	1792400	1793740	-	conserved hypotheticals
Rv1593c	-0.159795	-1.11713	0.310878	0.607244	NA	Rv1593c	Conserved protein	1794000	1794707	-	conserved hypotheticals
Rv1594	-0.0783201	-1.05579	0.231887	0.735551	0.845801	nadA	Probable quinolinate synthetase NadA	1794760	1795805	+	intermediary metabolism and respiration
Rv1595	-0.628247	-1.54569	0.567182	0.268007	0.586673	nadB	Probable L-aspartate oxidase NadB	1795810	1797388	+	intermediary metabolism and respiration
Rv1596	-0.509457	-1.42351	0.551814	0.355882	0.624312	nadC	Probable nicotinate-nucleotide pyrophosphatase NadC	1797390	1798245	+	intermediary metabolism and respiration
Rv1597	-0.474975	-1.38989	0.410448	0.247186	NA	Rv1597	Hypothetical protein	1798290	1799052	+	conserved hypotheticals
Rv1598c	0.595267	1.51075	0.323836	0.0660365	NA	Rv1598c	Conserved protein	1799070	1799483	-	conserved hypotheticals
Rv1599	-0.819695	-1.76503	0.557672	0.141602	NA	hisD	Probable histidinol dehydrogenase HisD (HDH)	1799580	1800899	+	intermediary metabolism and respiration
Rv1600	-0.230487	-1.17323	0.256226	0.368362	NA	hisC1	Probable histidinol-phosphate aminotransferase HisC1	1800900	1802038	+	intermediary metabolism and respiration
Rv1601	-0.227321	-1.17066	0.269736	0.399366	NA	hisB	Probable imidazole glycerol-phosphate dehydratase HisB	1802040	1802667	+	intermediary metabolism and respiration
Rv1602	-0.222716	-1.16693	0.319457	0.485696	NA	hisH	Probable amidotransferase HisH	1802660	1803284	+	intermediary metabolism and respiration
Rv1603	-0.367975	-1.29054	0.318358	0.247742	NA	hisA	Probable phosphoribosylformimino-5-aminoimidazole carboxamide ribotide isomerase HisA	1803290	1804031	+	intermediary metabolism and respiration
Rv1604	-0.0644491	-1.04569	0.264407	0.807425	NA	impA	Probable inositol-monophosphatase ImpA (imp)	1804040	1804851	+	intermediary metabolism and respiration
Rv1605	-0.288331	-1.22123	0.358598	0.421368	NA	hisF	Probable cyclase HisF	1804850	1805656	+	intermediary metabolism and respiration
Rv1606	0.0802472	1.0572	0.246186	0.744454	NA	hisI	Probable phosphoribosyl-AMP 1,6 cyclohydrolase HisI	1805650	1806000	+	intermediary metabolism and respiration
Rv1607	-0.166029	-1.12197	0.295923	0.574759	NA	chaA	Probable ionic transporter integral membrane protein ChaA	1806180	1807263	+	cell wall and cell processes
Rv1608c	0.435961	1.35281	0.30436	0.152034	NA	bcpB	Probable peroxidoxin BcpB	1807300	1807762	-	virulence, detoxification, adaptation
Rv1609	-0.0256367	-1.01793	0.199741	0.897872	0.94089	trpE	Anthranilate synthase component I TrpE (glutamine amidotransferase)	1807900	1809453	+	intermediary metabolism and respiration
Rv1610	-0.579389	-1.49422	0.440571	0.188481	NA	Rv1610	Possible conserved membrane protein	1809440	1810150	+	cell wall and cell processes
Rv1611	0.187106	1.13848	0.244166	0.443495	0.673739	trpC	Probable indole-3-glycerol phosphate synthase TrpC	1810240	1811058	+	intermediary metabolism and respiration
Rv1612	0.224154	1.16809	0.23389	0.337874	0.620652	trpB	Tryptophan synthase, beta subunit TrpB	1811130	1812359	+	intermediary metabolism and respiration
Rv1613	0.129311	1.09377	0.221451	0.55927	0.737089	trpA	Probable tryptophan synthase, alpha subunit TrpA	1812360	1813171	+	intermediary metabolism and respiration
Rv1614	0.308969	1.23882	0.310317	0.319416	0.603603	lgt	Possible prolipoprotein diacylglyceryl transferases Lgt	1813170	1814577	+	cell wall and cell processes
Rv1615	0.544359	1.45837	0.334767	0.103932	0.586673	Rv1615	Probable membrane protein	1815250	1815693	+	cell wall and cell processes
Rv1616	-0.0440791	-1.03102	0.320104	0.890476	NA	Rv1616	Conserved membrane protein	1815680	1816081	+	cell wall and cell processes
Rv1617	-0.206412	-1.15381	0.212861	0.332195	0.61642	pykA	Probable pyruvate kinase PykA	1816190	1817607	+	intermediary metabolism and respiration
Rv1618	0.454366	1.37018	0.428502	0.288982	0.588369	tesB1	Probable acyl-CoA thioesterase II TesB1	1817610	1818517	+	lipid metabolism
Rv1619	0.131355	1.09532	0.211545	0.534644	NA	Rv1619	Conserved membrane protein	1818570	1820029	+	cell wall and cell processes
Rv1620c	0.297328	1.22887	0.31401	0.343704	NA	cydC	Probable 'component linked with the assembly of cytochrome' transport transmembrane ATP-binding protein ABC transporter CydC	1819960	1821693	-	intermediary metabolism and respiration
Rv1621c	-0.713961	-1.6403	0.458759	0.119639	NA	cydD	Probable 'component linked with the assembly of cytochrome' transport transmembrane ATP-binding protein ABC transporter CydD	1821690	1823273	-	intermediary metabolism and respiration
Rv1622c	0.0687419	1.0488	0.242377	0.776705	0.877421	cydB	Probable integral membrane cytochrome D ubiquinol oxidase (subunit II) CydB (cytochrome BD-I oxidase subunit II)	1823360	1824400	-	intermediary metabolism and respiration
Rv1623c	0.345449	1.27055	0.317535	0.276635	0.586673	cydA	Probable integral membrane cytochrome D ubiquinol oxidase (subunit I) CydA (cytochrome BD-I oxidase subunit I)	1824430	1825887	-	intermediary metabolism and respiration
Rv1624c	0.480928	1.39564	0.291032	0.0984349	NA	Rv1624c	Probable conserved membrane protein	1826000	1826585	-	cell wall and cell processes
Rv1625c	0.0693463	1.04924	0.256521	0.786904	NA	cya	Membrane-anchored adenylyl cyclase Cya (ATP pyrophosphate-lyase) (adenylate cyclase)	1826610	1827945	-	intermediary metabolism and respiration
Rv1626	0.590443	1.50571	0.349515	0.0911581	0.586673	Rv1626	Probable two-component system transcriptional regulator	1828180	1828797	+	regulatory proteins
Rv1627c	-0.602258	-1.51809	0.255903	0.0185995	NA	Rv1627c	Probable nonspecific lipid-transfer protein	1828860	1830073	-	lipid metabolism
Rv1628c	-0.636283	-1.55432	0.363719	0.0802252	NA	Rv1628c	Conserved protein	1830070	1830561	-	conserved hypotheticals
Rv1629	-0.516535	-1.43052	0.401496	0.19826	NA	polA	Probable DNA polymerase I PolA	1830670	1833379	+	information pathways
Rv1630	0.450329	1.36635	0.301731	0.135572	0.586673	rpsA	30S ribosomal protein S1 RpsA	1833540	1834987	+	information pathways
Rv1631	-0.510737	-1.42478	0.468201	0.275338	0.586673	coaE	Probable dephospho-CoA kinase CoaE (dephosphocoenzyme a kinase)	1835010	1836236	+	intermediary metabolism and respiration
Rv1632c	-0.0842137	-1.06011	0.27388	0.758475	NA	Rv1632c	Hypothetical protein	1836390	1836830	-	conserved hypotheticals
Rv1633	-0.207235	-1.15447	0.231519	0.370727	0.63457	uvrB	Probable excinuclease ABC (subunit B - helicase) UvrB	1837070	1839171	+	information pathways
Rv1634	-0.103088	-1.07407	0.241418	0.669371	NA	Rv1634	Possible drug efflux membrane protein	1839170	1840583	+	cell wall and cell processes
Rv1635c	-0.0500114	-1.03527	0.247109	0.839615	NA	Rv1635c	Probable mannosyltransferase. Probable conserved transmembrane protein.	1840570	1842242	-	cell wall and cell processes
Rv1636	-0.228357	-1.1715	0.339828	0.501598	NA	TB15.3	Iron-regulated universal stress protein family protein TB15.3	1842450	1842891	+	virulence, detoxification, adaptation
Rv1637c	-0.322009	-1.25007	0.322739	0.318406	NA	Rv1637c	Conserved protein	1842900	1843692	-	conserved hypotheticals
Rv1638	-0.350403	-1.27492	0.292275	0.230574	0.586673	uvrA	Probable excinuclease ABC (subunit A - DNA-binding ATPase) UvrA	1843740	1846659	+	information pathways
Rv1638A	0.244534	1.18471	0.210381	0.245098	NA	Rv1638A	Conserved hypothetical protein	1846720	1846973	-	conserved hypotheticals
Rv1639c	0.398044	1.31772	0.251507	0.113504	0.586673	Rv1639c	Conserved hypothetical membrane protein	1846990	1848458	-	cell wall and cell processes
Rv1640c	0.108246	1.07792	0.227488	0.634195	NA	lysX	Lysyl-tRNA synthetase 2 LysX	1848520	1852035	-	information pathways
Rv1641	0.390979	1.31128	0.430134	0.363366	0.629916	infC	Probable initiation factor if-3 InfC	1852270	1852878	+	information pathways
Rv1642	-0.494037	-1.40838	0.379715	0.193233	NA	rpmI	50S ribosomal protein L35 RpmI	1852930	1853122	+	information pathways
Rv1643	-0.485279	-1.39986	0.439054	0.269037	0.586673	rplT	50S ribosomal protein L20 RplT	1853180	1853573	+	information pathways
Rv1644	-0.886987	-1.84931	0.614112	0.148643	NA	tsnR	Possible 23S rRNA methyltransferase TsnR	1853610	1854388	+	information pathways
Rv1645c	0.423701	1.34136	0.384044	0.269913	NA	Rv1645c	Conserved hypothetical protein	1854400	1855454	-	conserved hypotheticals
Rv1646	0.338116	1.26411	0.280965	0.228818	NA	PE17	PE family protein PE17	1855760	1856696	+	PE/PPE
Rv1647	-0.214013	-1.15991	0.300625	0.47653	NA	Rv1647	Adenylate cyclase (ATP pyrophosphate-lyase) (adenylyl cyclase)	1856770	1857724	+	intermediary metabolism and respiration
Rv1648	-0.14229	-1.10366	0.257731	0.58089	NA	Rv1648	Probable transmembrane protein	1857730	1858537	+	cell wall and cell processes
Rv1649	-0.104642	-1.07523	0.24478	0.669019	NA	pheS	Probable phenylalanyl-tRNA synthetase, alpha chain PheS	1858730	1859758	+	information pathways
Rv1650	-0.376536	-1.29822	0.416371	0.365821	NA	pheT	Probable phenylalanyl-tRNA synthetase, beta chain PheT	1859760	1862253	+	information pathways
Rv1651c	-0.128796	-1.09338	0.240445	0.592197	NA	PE_PGRS30	PE-PGRS family protein PE_PGRS30	1862350	1865382	-	PE/PPE
Rv1652	-0.597896	-1.51351	0.52402	0.253879	NA	argC	Probable N-acetyl-gamma-glutamyl-phoshate reductase ArgC	1865580	1866634	+	intermediary metabolism and respiration
Rv1653	-0.0925637	-1.06626	0.281316	0.742127	NA	argJ	Probable glutamate N-acetyltransferase ArgJ	1866630	1867845	+	intermediary metabolism and respiration
Rv1654	-0.0754114	-1.05366	0.299209	0.801013	NA	argB	Probable acetylglutamate kinase ArgB	1867840	1868726	+	intermediary metabolism and respiration
Rv1655	-0.805388	-1.74762	0.615886	0.190979	NA	argD	Probable acetylornithine aminotransferase ArgD	1868720	1869925	+	intermediary metabolism and respiration
Rv1656	-0.427306	-1.34472	0.558974	0.444601	NA	argF	Probable ornithine carbamoyltransferase, anabolic ArgF	1869920	1870845	+	intermediary metabolism and respiration
Rv1657	-0.0517546	-1.03652	0.41714	0.90126	NA	argR	Probable arginine repressor ArgR (AHRC)	1870840	1871354	+	regulatory proteins
Rv1658	0.0725961	1.05161	0.316041	0.818321	NA	argG	Probable argininosuccinate synthase ArgG	1871360	1872559	+	intermediary metabolism and respiration
Rv1659	-0.338629	-1.26455	0.515556	0.511295	NA	argH	Probable argininosuccinate lyase ArgH	1872640	1874051	+	intermediary metabolism and respiration
Rv1660	0.134594	1.09778	0.241218	0.576861	NA	pks10	Chalcone synthase Pks10	1874160	1875221	+	lipid metabolism
Rv1661	0.129172	1.09367	0.196327	0.510574	NA	pks7	Probable polyketide synthase Pks7	1875300	1881684	+	lipid metabolism
Rv1662	0.494173	1.40851	0.268735	0.0659325	NA	pks8	Probable polyketide synthase Pks8	1881700	1886512	+	lipid metabolism
Rv1663	0.390578	1.31092	0.385267	0.310685	NA	pks17	Probable polyketide synthase Pks17	1886510	1888020	+	lipid metabolism
Rv1664	0.470235	1.38533	0.361883	0.193803	NA	pks9	Probable polyketide synthase Pks9	1888030	1891079	+	lipid metabolism
Rv1665	0.637251	1.55536	0.385018	0.0979003	NA	pks11	Chalcone synthase Pks11	1891230	1892287	+	lipid metabolism
Rv1666c	0.0295762	1.02071	0.208989	0.887459	NA	cyp139	Probable cytochrome P450 139 Cyp139	1892270	1893562	-	intermediary metabolism and respiration
Rv1667c	-0.324388	-1.25213	0.37399	0.385739	NA	Rv1667c	Probable second part of macrolide-transport ATP-binding protein ABC transporter	1893580	1894230	-	cell wall and cell processes
Rv1668c	-0.683763	-1.60632	0.58039	0.238754	NA	Rv1668c	Probable first part of macrolide-transport ATP-binding protein ABC transporter	1894220	1895342	-	cell wall and cell processes
Rv1669	0.598563	1.51421	0.4887	0.220649	NA	Rv1669	Hypothetical protein	1895720	1896087	+	conserved hypotheticals
Rv1670	0.497429	1.4117	0.365693	0.173755	NA	Rv1670	Conserved hypothetical protein	1896120	1896467	+	conserved hypotheticals
Rv1671	0.143527	1.1046	0.272335	0.598178	NA	Rv1671	Probable membrane protein	1896470	1896867	+	cell wall and cell processes
Rv1672c	-0.885119	-1.84692	0.393935	0.0246486	NA	Rv1672c	Probable conserved integral membrane transport protein	1896880	1898207	-	cell wall and cell processes
Rv1673c	-0.610638	-1.52693	0.248377	0.0139513	NA	Rv1673c	Conserved hypothetical protein	1898300	1899232	-	conserved hypotheticals
Rv1674c	-0.67566	-1.59733	0.252608	0.00747882	NA	Rv1674c	Probable transcriptional regulatory protein	1899260	1899916	-	regulatory proteins
Rv1675c	-0.205091	-1.15276	0.314827	0.514763	NA	cmr	Probable transcriptional regulatory protein Cmr	1900240	1900975	-	regulatory proteins
Rv1676	0.161699	1.1186	0.249875	0.517555	0.714666	Rv1676	Unknown protein	1901050	1901751	+	conserved hypotheticals
Rv1677	0.2889	1.22171	0.354464	0.415053	NA	dsbF	Probable conserved lipoprotein DsbF	1901750	1902296	+	cell wall and cell processes
Rv1678	0.251911	1.19078	0.409712	0.538655	0.722961	Rv1678	Probable integral membrane protein	1902400	1903299	+	cell wall and cell processes
Rv1679	-0.35413	-1.27821	0.326668	0.278335	NA	fadE16	Possible acyl-CoA dehydrogenase FadE16	1903300	1904420	+	lipid metabolism
Rv1680	0.323914	1.25172	0.2758	0.240214	NA	Rv1680	Hypothetical protein	1904430	1905253	+	conserved hypotheticals
Rv1681	-0.0996266	-1.0715	0.334581	0.765883	NA	moeX	Possible molybdopterin biosynthesis protein MoeX	1905250	1906242	+	intermediary metabolism and respiration
Rv1682	0.779505	1.71654	0.400221	0.0514523	NA	Rv1682	Probable coiled-coil structural protein	1906400	1907320	+	conserved hypotheticals
Rv1683	-0.130614	-1.09476	0.196878	0.507057	0.706335	Rv1683	Possible bifunctional enzyme; long-chain acyl-CoA synthase and lipase.	1907590	1910593	+	lipid metabolism
Rv1684	-0.709807	-1.63559	0.544469	0.192347	NA	Rv1684	Conserved hypothetical protein	1910590	1910810	+	conserved hypotheticals
Rv1685c	0.0696079	1.04943	0.346164	0.840633	NA	Rv1685c	Conserved hypothetical protein	1910780	1911399	-	conserved hypotheticals
Rv1686c	-0.0409805	-1.02881	0.395802	0.917536	NA	Rv1686c	Probable conserved integral membrane protein ABC transporter	1911400	1912081	-	cell wall and cell processes
Rv1687c	-0.551113	-1.46522	0.314519	0.0797329	NA	Rv1687c	Probable conserved ATP-binding protein ABC transporter	1912150	1912920	-	cell wall and cell processes
Rv1688	-0.708398	-1.63399	0.535545	0.185915	NA	mpg	Possible 3-methyladenine DNA glycosylase Mpg	1912980	1913590	+	information pathways
Rv1689	0.40804	1.32688	0.310467	0.188752	NA	tyrS	Probable tyrosyl-tRNA synthase TyrS (TYRRS)	1913600	1914876	+	information pathways
Rv1690	0.711078	1.63703	0.471368	0.131416	NA	lprJ	Probable lipoprotein LprJ	1915530	1915910	+	cell wall and cell processes
Rv1691	0.065306	1.04631	0.212003	0.758049	NA	Rv1691	Conserved hypothetical protein	1915950	1916701	+	conserved hypotheticals
Rv1692	-0.15461	-1.11312	0.218457	0.47911	NA	Rv1692	Probable phosphatase	1916700	1917759	+	intermediary metabolism and respiration
Rv1693	-0.181313	-1.13392	0.373915	0.627744	NA	Rv1693	Conserved hypothetical protein	1917760	1917932	+	conserved hypotheticals
Rv1694	-0.42123	-1.33907	0.33614	0.210156	NA	tlyA	2'-O-methyltransferase TlyA	1917940	1918746	+	virulence, detoxification, adaptation
Rv1695	-0.346632	-1.27159	0.473041	0.463697	NA	ppnK	Inorganic polyphosphate/ATP-NAD kinase PpnK (poly(P)/ATP NAD kinase)	1918750	1919669	+	intermediary metabolism and respiration
Rv1696	-0.464086	-1.37944	0.484942	0.338571	NA	recN	Probable DNA repair protein RecN (recombination protein N)	1919680	1921446	+	information pathways
Rv1697	0.140032	1.10193	0.261738	0.592644	0.757758	Rv1697	Conserved hypothetical protein	1921540	1922723	+	conserved hypotheticals
Rv1698	0.501319	1.41551	0.407679	0.218812	0.586673	mctB	Outer membrane protein MctB	1922740	1923689	+	cell wall and cell processes
Rv1699	0.206485	1.15387	0.334568	0.537122	0.722724	pyrG	Probable CTP synthase PyrG	1923830	1925589	+	intermediary metabolism and respiration
Rv1700	0.236679	1.17828	0.23481	0.313473	NA	Rv1700	NUDIX hydrolase	1925580	1926205	+	information pathways
Rv1701	0.233934	1.17604	0.250946	0.351227	NA	Rv1701	Probable integrase/recombinase	1926200	1927137	+	insertion seqs and phages
Rv1702c	0.458595	1.3742	0.464399	0.323396	NA	Rv1702c	Conserved hypothetical protein	1927210	1928575	-	insertion seqs and phages
Rv1703c	-0.0724124	-1.05147	0.22233	0.744652	NA	Rv1703c	Probable catechol-O-methyltransferase	1929130	1929721	-	intermediary metabolism and respiration
Rv1704c	0.0651753	1.04621	0.167742	0.697612	NA	cycA	Probable D-serine/alanine/glycine transporter protein CycA	1929790	1931456	-	cell wall and cell processes
Rv1705c	-0.0215844	-1.01507	0.325553	0.947138	NA	PPE22	PPE family protein PPE22	1931500	1932654	-	PE/PPE
Rv1706A	0.141053	1.10271	0.604656	0.815546	NA	Rv1706A	Conserved hypothetical protein	1934480	1934649	-	conserved hypotheticals
Rv1706c	-0.165987	-1.12193	0.445418	0.709406	NA	PPE23	PPE family protein PPE23	1932690	1933878	-	PE/PPE
Rv1707	0.235006	1.17691	0.274299	0.391582	NA	Rv1707	Probable conserved transmembrane protein	1934880	1936342	+	cell wall and cell processes
Rv1708	0.328457	1.25567	0.289558	0.256652	0.586673	Rv1708	Putative initiation inhibitor protein	1936360	1937316	+	cell wall and cell processes
Rv1709	0.109686	1.07899	0.203557	0.589993	0.756618	scpA	Possible segregation and condensation protein ScpA	1937310	1938149	+	cell wall and cell processes
Rv1710	0.242417	1.18297	0.199172	0.223557	NA	scpB	Possible segregation and condensation protein ScpB	1938150	1938841	+	cell wall and cell processes
Rv1711	-0.0361966	-1.02541	0.221301	0.870076	NA	Rv1711	Conserved hypothetical protein	1938840	1939602	+	conserved hypotheticals
Rv1712	-0.408697	-1.32749	0.482188	0.396667	NA	cmk	Cytidylate kinase Cmk (CMP kinase) (cytidine monophosphate kinase) (ck)	1939600	1940291	+	intermediary metabolism and respiration
Rv1713	-0.509836	-1.42389	0.463566	0.271413	NA	engA	Probable GTP-binding protein EngA	1940290	1941679	+	intermediary metabolism and respiration
Rv1714	0.488305	1.4028	0.432911	0.259338	NA	Rv1714	Probable oxidoreductase	1941850	1942665	+	intermediary metabolism and respiration
Rv1715	-0.375333	-1.29714	0.342144	0.27264	NA	fadB3	Probable 3-hydroxybutyryl-CoA dehydrogenase FadB3 (beta-hydroxybutyryl-CoA dehydrogenase) (BHBD)	1942660	1943573	+	lipid metabolism
Rv1716	-0.0478522	-1.03372	0.252203	0.849515	NA	Rv1716	Conserved hypothetical protein	1943580	1944406	+	conserved hypotheticals
Rv1717	-0.870671	-1.82851	0.563372	0.122234	NA	Rv1717	Conserved hypothetical protein	1944410	1944756	+	conserved hypotheticals
Rv1718	-0.56708	-1.48152	0.558075	0.309565	NA	Rv1718	Conserved hypothetical protein	1944810	1945627	+	conserved hypotheticals
Rv1719	-0.39173	-1.31197	0.425974	0.357776	NA	Rv1719	Probable transcriptional regulatory protein	1945640	1946420	+	regulatory proteins
Rv1720c	0.19672	1.14609	0.351469	0.575678	NA	vapC12	Possible toxin VapC12	1947030	1947419	-	virulence, detoxification, adaptation
Rv1721c	-0.0685379	-1.04865	0.403906	0.865256	NA	vapB12	Possible antitoxin VapB12	1947420	1947643	-	virulence, detoxification, adaptation
Rv1722	-0.320741	-1.24897	0.25116	0.201588	NA	Rv1722	Possible carboxylase	1947860	1949345	+	lipid metabolism
Rv1723	0.0151339	1.01055	0.405322	0.970216	NA	Rv1723	Probable hydrolase	1949340	1950589	+	intermediary metabolism and respiration
Rv1724c	0.745032	1.67601	0.42396	0.0788642	NA	Rv1724c	Hypothetical protein	1950630	1951051	-	conserved hypotheticals
Rv1725c	-0.455358	-1.37112	0.439496	0.30016	NA	Rv1725c	Conserved hypothetical protein	1951040	1951751	-	conserved hypotheticals
Rv1726	0.441927	1.35842	0.53493	0.408725	NA	Rv1726	Probable oxidoreductase	1951850	1953237	+	intermediary metabolism and respiration
Rv1727	-0.0249945	-1.01748	0.577671	0.965488	NA	Rv1727	Conserved hypothetical protein	1953270	1953839	+	conserved hypotheticals
Rv1728c	0.174022	1.1282	0.310927	0.575692	NA	Rv1728c	Conserved hypothetical protein	1953860	1954634	-	conserved hypotheticals
Rv1729c	-0.0304249	-1.02131	0.202646	0.880656	NA	Rv1729c	Possible S-adenosylmethionine-dependent methyltransferase	1954630	1955569	-	lipid metabolism
Rv1730c	0.300254	1.23136	0.333682	0.368216	NA	Rv1730c	Possible penicillin-binding protein	1955690	1957245	-	cell wall and cell processes
Rv1731	0.143262	1.1044	0.253698	0.57228	NA	gabD2	Possible succinate-semialdehyde dehydrogenase [NADP+] dependent (SSDH) GabD2	1957680	1959233	+	intermediary metabolism and respiration
Rv1732c	-0.732698	-1.66174	0.567494	0.196665	NA	Rv1732c	Conserved protein	1959240	1959791	-	conserved hypotheticals
Rv1733c	-0.340228	-1.26596	0.484812	0.48282	NA	Rv1733c	Probable conserved transmembrane protein	1959850	1960487	-	cell wall and cell processes
Rv1734c	0.499041	1.41327	0.538189	0.353792	NA	Rv1734c	Conserved hypothetical protein	1960770	1961016	-	conserved hypotheticals
Rv1735c	-0.548394	-1.46246	0.390821	0.160562	NA	Rv1735c	Hypothetical membrane protein	1961290	1961788	-	cell wall and cell processes
Rv1736c	-0.459407	-1.37498	0.391162	0.240208	NA	narX	Probable nitrate reductase NarX	1962230	1964186	-	intermediary metabolism and respiration
Rv1737c	-0.34982	-1.2744	0.324592	0.281157	NA	narK2	Possible nitrate/nitrite transporter NarK2	1964180	1965370	-	cell wall and cell processes
Rv1738	0.490129	1.40457	0.407961	0.229592	0.586673	Rv1738	Conserved protein	1965660	1965941	+	conserved hypotheticals
Rv1739c	0.509863	1.42391	0.300932	0.090212	NA	Rv1739c	Probable sulphate-transport transmembrane protein ABC transporter	1965950	1967637	-	cell wall and cell processes
Rv1740	0.108666	1.07823	0.345373	0.753039	NA	vapB34	Possible antitoxin VapB34	1967700	1967917	+	virulence, detoxification, adaptation
Rv1741	0.35944	1.28293	0.354536	0.310663	NA	vapC34	Possible toxin VapC34. Contains PIN domain.	1967920	1968165	+	virulence, detoxification, adaptation
Rv1742	-0.100071	-1.07183	0.21925	0.648085	NA	Rv1742	Unknown protein	1968170	1968910	+	unknown
Rv1743	0.208804	1.15573	0.255733	0.414218	NA	pknE	Probable transmembrane serine/threonine-protein kinase E PknE (protein kinase E) (STPK E)	1969000	1970704	+	regulatory proteins
Rv1744c	0.615836	1.53245	0.457226	0.178014	NA	Rv1744c	Probable membrane protein	1970990	1971390	-	cell wall and cell processes
Rv1745c	-0.0724425	-1.0515	0.381668	0.849462	NA	idi	Probable isopentenyl-diphosphate delta-isomerase Idi (IPP isomerase) (isopentenyl pyrophosphate isomerase)	1971380	1971991	-	intermediary metabolism and respiration
Rv1746	-0.077105	-1.0549	0.237637	0.745586	NA	pknF	Anchored-membrane serine/threonine-protein kinase PknF (protein kinase F) (STPK F)	1972140	1973568	+	regulatory proteins
Rv1747	0.171148	1.12595	0.198658	0.388953	0.638835	Rv1747	Probable conserved transmembrane ATP-binding protein ABC transporter	1973630	1976227	+	cell wall and cell processes
Rv1748	-0.0861915	-1.06156	0.287855	0.764614	NA	Rv1748	Unknown protein	1976600	1977331	+	conserved hypotheticals
Rv1749c	-0.229714	-1.1726	0.308857	0.457025	NA	Rv1749c	Possible integral membrane protein	1977330	1977885	-	cell wall and cell processes
Rv1750c	0.323966	1.25177	0.294009	0.270509	NA	fadD1	Possible fatty-acid-CoA ligase FadD1 (fatty-acid-CoA synthetase) (fatty-acid-CoA synthase)	1977970	1979567	-	lipid metabolism
Rv1751	0.0714826	1.0508	0.253305	0.777791	0.877683	Rv1751	Probable oxidoreductase	1979620	1981003	+	intermediary metabolism and respiration
Rv1752	0.0591745	1.04187	0.243167	0.807735	NA	Rv1752	Conserved hypothetical protein	1981130	1981579	+	conserved hypotheticals
Rv1753c	0.586403	1.5015	0.496301	0.237385	NA	PPE24	PPE family protein PPE24	1981610	1984775	-	PE/PPE
Rv1754c	0.323534	1.25139	0.406166	0.425708	NA	Rv1754c	Conserved protein	1984980	1986670	-	conserved hypotheticals
Rv1755c	0.713032	1.63925	0.459348	0.120598	NA	plcD	Probable phospholipase C 4 (fragment) PlcD	1986850	1987696	-	intermediary metabolism and respiration
Rv1756c	-0.0298001	-1.02087	0.254217	0.906683	NA	Rv1756c	Putative transposase	1987740	1988731	-	insertion seqs and phages
Rv1757c	0.10248	1.07362	0.305239	0.73707	NA	Rv1757c	Putative transposase for insertion sequence element IS6110 (fragment)	1988680	1989006	-	insertion seqs and phages
Rv1758	0.353507	1.27766	0.605786	0.559522	NA	cut1	Probable cutinase Cut1	1989040	1989566	+	cell wall and cell processes
Rv1759c	-0.245761	-1.18572	0.303696	0.418381	NA	wag22	PE-PGRS family protein Wag22	1989830	1992577	-	PE/PPE
Rv1760	0.200064	1.14875	0.352084	0.569881	NA	Rv1760	Possible triacylglycerol synthase (diacylglycerol acyltransferase)	1993150	1994661	+	lipid metabolism
Rv1761c	0.00155802	1.00108	0.294311	0.995776	NA	Rv1761c	Possible exported protein	1994670	1995054	-	cell wall and cell processes
Rv1762c	0.150019	1.10958	0.275894	0.58661	NA	Rv1762c	Unknown protein	1995050	1995842	-	conserved hypotheticals
Rv1763	-0.0780799	-1.05561	0.299397	0.794254	NA	Rv1763	Putative transposase for insertion sequence element IS6110 (fragment)	1996150	1996478	+	insertion seqs and phages
Rv1764	-0.145124	-1.10583	0.261502	0.578919	NA	Rv1764	Putative transposase	1996430	1997413	+	insertion seqs and phages
Rv1765A	-0.144759	-1.10555	0.445176	0.74505	NA	Rv1765A	Putative transposase (fragment)	1999140	1999357	-	insertion seqs and phages
Rv1765c	0.113733	1.08202	0.208138	0.584771	NA	Rv1765c	Conserved hypothetical protein	1997420	1998515	-	conserved hypotheticals
Rv1766	0.710395	1.63625	0.493289	0.149834	NA	Rv1766	Conserved protein	1999740	2000006	+	conserved hypotheticals
Rv1767	0.155086	1.11349	0.387528	0.689014	NA	Rv1767	Conserved protein	2000070	2000433	+	conserved hypotheticals
Rv1768	-0.49601	-1.41031	0.433239	0.252256	NA	PE_PGRS31	PE-PGRS family protein PE_PGRS31	2000610	2002470	+	PE/PPE
Rv1769	-0.0770087	-1.05483	0.209356	0.712995	NA	Rv1769	Conserved protein	2002630	2003870	+	conserved hypotheticals
Rv1770	0.463656	1.37903	0.390325	0.234883	0.586673	Rv1770	Conserved protein	2003880	2005164	+	conserved hypotheticals
Rv1771	0.341003	1.26664	0.249032	0.170901	0.586673	Rv1771	L-gulono-1,4-lactone dehydrogenase	2005160	2006447	+	intermediary metabolism and respiration
Rv1772	-0.28757	-1.22058	0.294245	0.328413	NA	Rv1772	Hypothetical protein	2006640	2006947	+	conserved hypotheticals
Rv1773c	-0.561038	-1.47533	0.548678	0.306532	NA	Rv1773c	Probable transcriptional regulatory protein	2007020	2007766	-	regulatory proteins
Rv1774	-0.112304	-1.08095	0.28269	0.691168	NA	Rv1774	Probable oxidoreductase	2007830	2009172	+	intermediary metabolism and respiration
Rv1775	-0.473451	-1.38843	0.312992	0.130365	NA	Rv1775	Conserved hypothetical protein	2009170	2009990	+	conserved hypotheticals
Rv1776c	-0.0706583	-1.0502	0.318747	0.824567	NA	Rv1776c	Possible transcriptional regulatory protein	2009990	2010555	-	regulatory proteins
Rv1777	0.145105	1.10581	0.287995	0.614369	NA	cyp144	Probable cytochrome P450 144 Cyp144	2010660	2011960	+	intermediary metabolism and respiration
Rv1778c	0.518011	1.43198	0.283012	0.0671975	NA	Rv1778c	Unknown protein	2012080	2012530	-	conserved hypotheticals
Rv1779c	0.142068	1.10349	0.289649	0.623792	NA	Rv1779c	Possible integral membrane protein	2012690	2014479	-	cell wall and cell processes
Rv1780	0.336579	1.26276	0.359041	0.348533	NA	Rv1780	Conserved protein	2014700	2015262	+	conserved hypotheticals
Rv1781c	-0.275675	-1.21056	0.414555	0.506057	NA	malQ	Probable 4-alpha-glucanotransferase MalQ (amylomaltase) (disproportionating enzyme) (D-enzyme)	2015300	2017476	-	intermediary metabolism and respiration
Rv1782	0.304998	1.23542	0.270104	0.258818	0.586673	eccB5	ESX conserved component EccB5. ESX-5 type VII secretion system protein. Probable membrane protein.	2017740	2019260	+	cell wall and cell processes
Rv1783	0.362154	1.28534	0.311137	0.244437	0.586673	eccC5	ESX conserved component EccC5. ESX-5 type VII secretion system protein.	2019260	2023432	+	cell wall and cell processes
Rv1785c	0.205	1.15269	0.193996	0.290639	NA	cyp143	Probable cytochrome P450 143 Cyp143	2023450	2024628	-	intermediary metabolism and respiration
Rv1786	0.347322	1.2722	0.360635	0.335505	NA	Rv1786	Probable ferredoxin	2024830	2025031	+	intermediary metabolism and respiration
Rv1787	0.104847	1.07538	0.287982	0.715802	NA	PPE25	PPE family protein PPE25	2025300	2026398	+	PE/PPE
Rv1788	0.370657	1.29294	0.296273	0.21091	NA	PE18	PE family protein PE18	2026480	2026776	+	PE/PPE
Rv1789	0.328142	1.2554	0.409389	0.422818	0.663038	PPE26	PPE family protein PPE26	2026790	2027971	+	PE/PPE
Rv1790	0.403105	1.32235	0.389832	0.301113	NA	PPE27	PPE family protein PPE27	2028430	2029477	+	PE/PPE
Rv1791	0.199125	1.148	0.414283	0.630765	NA	PE19	PE family protein PE19	2029900	2030203	+	PE/PPE
Rv1792	0.588515	1.5037	0.372611	0.114237	0.586673	esxM	ESAT-6 like protein EsxM	2030350	2030643	+	virulence, detoxification, adaptation
Rv1793	0.364255	1.28722	0.243758	0.135089	0.586673	esxN	Putative ESAT-6 like protein EsxN (ESAT-6 like protein 5)	2030690	2030978	+	virulence, detoxification, adaptation
Rv1794	0.520631	1.43458	0.386985	0.178512	0.586673	Rv1794	Conserved protein	2031070	2031968	+	conserved hypotheticals
Rv1795	-0.0733319	-1.05214	0.309949	0.812972	0.89738	eccD5	ESX conserved component EccD5. ESX-5 type VII secretion system protein. Probable membrane protein.	2032240	2033751	+	cell wall and cell processes
Rv1796	0.165019	1.12118	0.194223	0.395527	0.643357	mycP5	Probable proline rich membrane-anchored mycosin MycP5 (serine protease) (subtilisin-like protease) (subtilase-like) (mycosin-5)	2033730	2035486	+	intermediary metabolism and respiration
Rv1797	-0.146371	-1.10678	0.343376	0.669911	0.806403	eccE5	ESX conserved component EccE5. ESX-5 type VII secretion system protein. Probable membrane protein.	2035480	2036703	+	cell wall and cell processes
Rv1798	0.530316	1.44425	0.300691	0.0777898	0.586673	eccA5	ESX conserved component EccA5. ESX-5 type VII secretion system protein.	2036700	2038532	+	cell wall and cell processes
Rv1799	0.571231	1.48579	0.381292	0.134096	NA	lppT	Probable lipoprotein LppT	2039160	2039350	+	cell wall and cell processes
Rv1800	0.233922	1.17603	0.279813	0.403158	NA	PPE28	PPE family protein PPE28	2039450	2041420	+	PE/PPE
Rv1801	-0.453847	-1.36969	0.329194	0.168	NA	PPE29	PPE family protein PPE29	2042000	2043272	+	PE/PPE
Rv1802	-0.388953	-1.30944	0.414295	0.347818	NA	PPE30	PPE family protein PPE30	2043380	2044775	+	PE/PPE
Rv1803c	-0.0613169	-1.04342	0.350885	0.861277	NA	PE_PGRS32	PE-PGRS family protein PE_PGRS32	2044920	2046842	-	PE/PPE
Rv1804c	0.486049	1.4006	0.460892	0.291615	NA	Rv1804c	Conserved protein	2047020	2047349	-	conserved hypotheticals
Rv1805c	0.123912	1.08969	0.609236	0.838831	NA	Rv1805c	Hypothetical protein	2047690	2048034	-	conserved hypotheticals
Rv1806	-0.505729	-1.41984	0.326866	0.121814	NA	PE20	PE family protein PE20	2.04807e+06	2048371	+	PE/PPE
Rv1807	-0.555527	-1.4697	0.295828	0.0603987	NA	PPE31	PPE family protein PPE31	2048400	2049597	+	PE/PPE
Rv1808	-0.377364	-1.29897	0.277404	0.173723	NA	PPE32	PPE family protein PPE32	2049920	2051150	+	PE/PPE
Rv1809	0.551112	1.46521	0.30592	0.0716257	NA	PPE33	PPE family protein PPE33	2.05128e+06	2052688	+	PE/PPE
Rv1810	0.905055	1.87262	0.467792	0.0530223	0.586673	Rv1810	Conserved protein	2.05293e+06	2053289	+	conserved hypotheticals
Rv1811	-0.133225	-1.09674	0.385034	0.729336	NA	mgtC	Possible Mg2+ transport P-type ATPase C MgtC	2053440	2054147	+	cell wall and cell processes
Rv1812c	-0.0329556	-1.02311	0.267201	0.901841	NA	Rv1812c	Probable dehydrogenase	2.05416e+06	2055359	-	intermediary metabolism and respiration
Rv1813c	0.159252	1.11671	0.450986	0.723999	0.842837	Rv1813c	Conserved hypothetical protein	2.05568e+06	2056112	-	conserved hypotheticals
Rv1814	0.683337	1.60585	0.463427	0.140338	NA	erg3	Membrane-bound C-5 sterol desaturase Erg3 (sterol-C5-desaturase)	2056520	2057423	+	lipid metabolism
Rv1815	0.34127	1.26687	0.278769	0.220876	0.586673	Rv1815	Conserved protein	2.05753e+06	2058193	+	conserved hypotheticals
Rv1816	0.213921	1.15984	0.246246	0.384997	NA	Rv1816	Possible transcriptional regulatory protein	2.05826e+06	2058960	+	regulatory proteins
Rv1817	-0.272765	-1.20812	0.312311	0.382458	NA	Rv1817	Possible flavoprotein	2.05959e+06	2061058	+	intermediary metabolism and respiration
Rv1818c	-0.310934	-1.24051	0.508288	0.540717	NA	PE_PGRS33	PE-PGRS family protein PE_PGRS33	2.06118e+06	2062674	-	PE/PPE
Rv1819c	0.438792	1.35547	0.360939	0.224101	NA	bacA	Probable drug-transport transmembrane ATP-binding protein ABC transporter BacA	2062810	2064728	-	cell wall and cell processes
Rv1820	-0.170123	-1.12515	0.265785	0.522121	NA	ilvG	Probable acetolactate synthase IlvG (acetohydroxy-acid synthase)(ALS)	2.0648e+06	2066442	+	intermediary metabolism and respiration
Rv1821	0.296824	1.22844	0.260787	0.255043	0.586673	secA2	Possible preprotein translocase ATPase SecA2	2066460	2068883	+	cell wall and cell processes
Rv1822	0.607491	1.52361	0.420074	0.148134	NA	pgsA2	Probable CDP-diacylglycerol--glycerol-3-phosphate 3-phosphatidyltransferase PgsA2 (PGP synthase) (phosphatidylglycerophosphate synthase) (3-phosphatidyl-1'-glycerol-3'phosphate synthase)	2069080	2069709	+	lipid metabolism
Rv1823	-0.187208	-1.13856	0.241529	0.438284	NA	Rv1823	Conserved protein	2.0697e+06	2070625	+	conserved hypotheticals
Rv1824	-0.0620019	-1.04391	0.304499	0.838651	NA	Rv1824	Conserved hypothetical membrane protein	2070650	2071019	+	cell wall and cell processes
Rv1825	0.1808	1.13351	0.255076	0.478442	NA	Rv1825	Conserved protein	2071040	2071914	+	conserved hypotheticals
Rv1826	0.396412	1.31623	0.215394	0.0657087	0.586673	gcvH	Probable glycine cleavage system H protein GcvH	2.07195e+06	2072356	+	intermediary metabolism and respiration
Rv1827	0.345732	1.2708	0.326087	0.289034	0.588369	garA	Conserved protein with FHA domain, GarA	2072600	2073084	+	conserved hypotheticals
Rv1828	-0.155535	-1.11383	0.249727	0.533402	0.720918	Rv1828	Conserved protein	2073080	2073824	+	conserved hypotheticals
Rv1829	0.440709	1.35727	0.39757	0.267642	0.586673	Rv1829	Conserved protein	2073940	2074437	+	conserved hypotheticals
Rv1830	0.307863	1.23787	0.340153	0.365428	0.632424	Rv1830	Conserved hypothetical protein	2.07484e+06	2075518	+	conserved hypotheticals
Rv1831	0.410781	1.3294	0.394856	0.298186	0.596365	Rv1831	Hypothetical protein	2.07557e+06	2075828	+	conserved hypotheticals
Rv1832	-0.12213	-1.08834	0.214392	0.568908	0.742179	gcvB	Probable glycine dehydrogenase GcvB (glycine decarboxylase) (glycine cleavage system P-protein)	2075880	2078702	+	intermediary metabolism and respiration
Rv1833c	0.0693859	1.04927	0.2212	0.753764	NA	Rv1833c	Possible haloalkane dehalogenase	2.07893e+06	2079789	-	intermediary metabolism and respiration
Rv1834	-0.420775	-1.33865	0.466297	0.366857	NA	lipZ	Probable hydrolase	2079830	2080696	+	intermediary metabolism and respiration
Rv1835c	-0.123313	-1.08923	0.358222	0.730668	NA	Rv1835c	Conserved hypothetical protein	2.0807e+06	2082587	-	conserved hypotheticals
Rv1836c	0.154736	1.11322	0.226069	0.493681	0.695885	Rv1836c	Conserved protein	2082600	2084636	-	conserved hypotheticals
Rv1837c	-0.0434356	-1.03057	0.161567	0.788054	0.882483	glcB	Malate synthase G GlcB	2.08476e+06	2086981	-	intermediary metabolism and respiration
Rv1838c	0.324335	1.25209	0.27183	0.23281	NA	vapC13	Possible toxin VapC13	2.08726e+06	2087652	-	virulence, detoxification, adaptation
Rv1839c	-0.172756	-1.12721	0.321231	0.590721	NA	vapB13	Possible antitoxin VapB13	2087650	2087912	-	virulence, detoxification, adaptation
Rv1840c	-0.426643	-1.3441	0.581992	0.463513	NA	PE_PGRS34	PE-PGRS family protein PE_PGRS34	2.08797e+06	2089518	-	PE/PPE
Rv1841c	0.162532	1.11925	0.205825	0.429724	0.666188	Rv1841c	Conserved hypothetical membrane protein	2.08968e+06	2090718	-	cell wall and cell processes
Rv1842c	-0.0414876	-1.02917	0.29281	0.887327	NA	Rv1842c	Conserved hypothetical membrane protein	2.09072e+06	2092085	-	cell wall and cell processes
Rv1843c	0.00549988	1.00382	0.293529	0.985051	0.988899	guaB1	Probable inosine-5'-monophosphate dehydrogenase GuaB1(imp dehydrogenase) (IMPDH) (IMPD)	2.09226e+06	2093698	-	intermediary metabolism and respiration
Rv1844c	0.191058	1.1416	0.252129	0.448584	0.673739	gnd1	Probable 6-phosphogluconate dehydrogenase Gnd1	2093730	2095188	-	intermediary metabolism and respiration
Rv1845c	-0.580266	-1.49513	0.60837	0.340182	NA	blaR	Possible sensor-transducer protein BlaR	2.09522e+06	2096168	-	cell wall and cell processes
Rv1846c	0.247013	1.18675	0.23861	0.300568	0.596365	blaI	Transcriptional repressor BlaI	2.09618e+06	2096599	-	regulatory proteins
Rv1847	0.140389	1.1022	0.285355	0.622733	NA	Rv1847	Conserved protein	2096880	2097299	+	conserved hypotheticals
Rv1848	0.396006	1.31586	0.334526	0.236499	NA	ureA	Urease gamma subunit UreA (urea amidohydrolase)	2097350	2097650	+	intermediary metabolism and respiration
Rv1849	0.236286	1.17796	0.277962	0.395288	NA	ureB	Urease beta subunit UreB (urea amidohydrolase)	2097650	2097961	+	intermediary metabolism and respiration
Rv1850	0.189226	1.14015	0.248674	0.446691	NA	ureC	Urease alpha subunit UreC (urea amidohydrolase)	2097960	2099694	+	intermediary metabolism and respiration
Rv1851	-0.331751	-1.25854	0.412869	0.421671	NA	ureF	Urease accessory protein UreF	2099690	2100329	+	intermediary metabolism and respiration
Rv1852	-0.166902	-1.12264	0.37117	0.652953	NA	ureG	Urease accessory protein UreG	2100340	2101014	+	intermediary metabolism and respiration
Rv1853	-0.537653	-1.45161	0.549777	0.3281	NA	ureD	Probable urease accessory protein UreD	2101020	2101648	+	intermediary metabolism and respiration
Rv1854c	0.235751	1.17752	0.306681	0.44206	0.673739	ndh	Probable NADH dehydrogenase Ndh	2101650	2103042	-	intermediary metabolism and respiration
Rv1855c	0.191622	1.14205	0.347915	0.581791	NA	Rv1855c	Possible oxidoreductase	2103180	2104107	-	intermediary metabolism and respiration
Rv1856c	-0.421209	-1.33905	0.387124	0.276575	NA	Rv1856c	Possible oxidoreductase	2104150	2104823	-	intermediary metabolism and respiration
Rv1857	0.0496312	1.035	0.186306	0.789933	NA	modA	Probable molybdate-binding lipoprotein ModA	2104990	2105770	+	cell wall and cell processes
Rv1858	-0.0798083	-1.05688	0.4235	0.850524	NA	modB	Probable molybdenum-transport integral membrane protein ABC transporter ModB	2105770	2106567	+	cell wall and cell processes
Rv1859	0.0864212	1.06173	0.245217	0.724518	NA	modC	Probable molybdenum-transport ATP-binding protein ABC transporter ModC	2106570	2107683	+	cell wall and cell processes
Rv1860	-0.197347	-1.14659	0.25164	0.432897	NA	apa	Alanine and proline rich secreted protein Apa (fibronectin attachment protein) (immunogenic protein MPT32) (antigen MPT-32) (45-kDa glycoprotein) (45/47 kDa antigen)	2107740	2108713	+	cell wall and cell processes
Rv1861	0.492576	1.40695	0.440712	0.263703	NA	Rv1861	Probable conserved transmembrane protein	2109170	2109470	+	cell wall and cell processes
Rv1862	-0.486149	-1.4007	0.539707	0.367714	NA	adhA	Probable alcohol dehydrogenase AdhA	2109540	2110584	+	intermediary metabolism and respiration
Rv1863c	0.265582	1.20212	0.182755	0.146164	0.586673	Rv1863c	Probable conserved integral membrane protein	2110590	2111361	-	cell wall and cell processes
Rv1864c	0.147618	1.10774	0.217308	0.496948	NA	Rv1864c	Conserved protein	2111350	2112109	-	conserved hypotheticals
Rv1865c	-0.142674	-1.10395	0.308498	0.643738	NA	Rv1865c	Probable short-chain type dehydrogenase	2112110	2112966	-	intermediary metabolism and respiration
Rv1866	-0.468079	-1.38327	0.298969	0.117433	NA	Rv1866	Conserved protein	2113140	2115476	+	lipid metabolism
Rv1867	-0.32923	-1.25634	0.352414	0.350194	NA	Rv1867	Conserved protein	2115760	2117248	+	lipid metabolism
Rv1868	-0.306633	-1.23682	0.222747	0.168637	NA	Rv1868	Conserved hypothetical protein	2117350	2119446	+	conserved hypotheticals
Rv1869c	0.107668	1.07749	0.211691	0.611026	0.764013	Rv1869c	Probable reductase	2119460	2120695	-	intermediary metabolism and respiration
Rv1870c	-0.0222995	-1.01558	0.205742	0.91369	0.947767	Rv1870c	Conserved hypothetical protein	2120790	2121430	-	conserved hypotheticals
Rv1871c	-0.157848	-1.11562	0.318814	0.620522	0.766702	Rv1871c	Conserved protein	2121500	2121884	-	conserved hypotheticals
Rv1872c	-0.363254	-1.28632	0.334091	0.276909	0.586673	lldD2	Possible L-lactate dehydrogenase (cytochrome) LldD2	2121910	2123151	-	intermediary metabolism and respiration
Rv1873	-0.409108	-1.32786	0.391046	0.295475	NA	Rv1873	Conserved hypothetical protein	2123170	2123611	+	conserved hypotheticals
Rv1874	0.260221	1.19766	0.346339	0.452443	NA	Rv1874	Unknown protein	2123680	2124370	+	conserved hypotheticals
Rv1875	-0.577184	-1.49193	0.225522	0.0104877	NA	Rv1875	Conserved protein	2124380	2124824	+	conserved hypotheticals
[truncated: 2,112 more rows]

## Sheet: RNA-Seq mihF-cKD
Locus	log2FoldChange	foldChange	lfcSE	pvalue	FDR	name	description	start	end	strand	fun cat
MTB000001	-1.32017	-2.49696	0.439421	0.00266155	0.00820212	ileT	tRNA-Ile (GAT)	10887	10960	+	stable RNAs
MTB000002	-1.36457	-2.575	0.466043	0.00341157	0.0100972	alaT	tRNA-Ala (TGC)	11112	11184	+	stable RNAs
MTB000003	-1.2596	-2.3943	0.363016	0.000520801	0.0021073	leuT	tRNA-Leu (CAG)	25644	25726	+	stable RNAs
MTB000004	-1.42715	-2.68915	0.504456	0.00466804	0.013144	glyU	tRNA-Gly (CCC)	386204	386274	-	stable RNAs
MTB000005	-1.00948	-2.01319	0.613368	0.099805	0.159339	tyrT	tRNA-Tyr (GTA)	658109	658189	+	stable RNAs
MTB000006	-1.35489	-2.55778	0.487296	0.00542868	0.0148584	thrT	tRNA-Thr (GGT)	731494	731566	+	stable RNAs
MTB000007	-2.86914	-7.30631	0.400661	8.0076e-13	4.33148e-11	metT	tRNA-Met (CAT)	731603	731676	+	stable RNAs
MTB000008	-0.701805	-1.62654	0.235873	0.00292655	0.00888555	trpT	tRNA-Trp (CCA)	733524	733596	+	stable RNAs
MTB000009	-1.29886	-2.46034	0.469096	0.00562531	0.0153049	thrV	tRNA-Thr (TGT)	850642	850713	-	stable RNAs
MTB000010	-0.997849	-1.99702	0.600771	0.0967244	0.155144	lysT	tRNA-Lys (TTT)	923803	923875	-	stable RNAs
MTB000011	-2.06415	-4.18187	0.481028	1.77778e-05	0.000126883	gluT	tRNA-Glu (TTC)	923999	924072	+	stable RNAs
MTB000012	-1.69985	-3.24868	0.463276	0.000243313	0.00112714	aspT	tRNA-Asp (GTC)	924110	924183	+	stable RNAs
MTB000013	-1.83409	-3.56546	0.300203	9.99491e-10	2.81432e-08	pheU	tRNA-Phe (GAA)	924213	924286	+	stable RNAs
MTB000014	-1.87851	-3.67696	0.496487	0.000154568	0.000773029	argT	tRNA-Arg (CCT)	1.02532e+06	1025393	-	stable RNAs
MTB000015	-0.445994	-1.36225	0.335824	0.184158	0.263605	alaV	tRNA-Ala (CGC)	1113510	1113583	+	stable RNAs
MTB000016	-2.60796	-6.09642	0.548012	1.94603e-06	2.01515e-05	glnT	tRNA-Gln (TTG)	1138080	1138147	-	stable RNAs
MTB000017	-1.4307	-2.69577	0.447246	0.00137951	0.00471811	leuX	tRNA-Leu (TAA)	1177400	1177469	+	stable RNAs
MTB000018	-1.17236	-2.2538	0.60664	0.053292	0.0965012	argV	tRNA-Arg (CCG)	1446190	1446265	-	stable RNAs
MTB000019	-1.02013	-2.0281	0.615034	0.0971853	0.155701	rrs	Ribosomal RNA 16S	1471850	1473382	+	stable RNAs
MTB000020	-1.51877	-2.86546	0.540796	0.004979	0.0138677	rrl	Ribosomal RNA 23S	1473660	1476795	+	stable RNAs
MTB000021	-1.91844	-3.78015	0.553936	0.000533602	0.00214222	rrf	Ribosomal RNA 5S	1476900	1477013	+	stable RNAs
MTB000022	-1.13103	-2.19015	0.476521	0.0176194	0.0393446	leuW	tRNA-Leu (TAG)	1512730	1512811	+	stable RNAs
MTB000023	-1.55232	-2.93288	0.56217	0.00575731	0.0156536	leuV	tRNA-Leu (CAA)	1828020	1828088	-	stable RNAs
MTB000024	0.327557	1.25489	0.52529	0.532907	0.621675	proT	tRNA-Pro (GGG)	1946610	1946686	+	stable RNAs
MTB000025	-2.51719	-5.72467	0.6042	3.09775e-05	0.000201582	leuU	tRNA-Leu (GAG)	2401990	2402072	+	stable RNAs
MTB000026	-1.88005	-3.68087	0.545552	0.000568668	0.00226092	rnpB	Ribonuclease P RNA	2500450	2500751	-	stable RNAs
MTB000027	0.613149	1.52959	0.612467	0.316772	0.410929	valV	tRNA-Val (TAC)	2510600	2510669	-	stable RNAs
MTB000028	-1.34105	-2.53336	0.391499	0.000613843	0.00240793	metV	tRNA-Met (CAT)	2581760	2581837	-	stable RNAs
MTB000029	-1.52585	-2.87957	0.484974	0.00165376	0.00547391	asnT	tRNA-Asn (GTT)	2619410	2619479	-	stable RNAs
MTB000030	-0.773471	-1.70938	0.279213	0.00560245	0.015265	proU	tRNA-Pro (TGG)	2765330	2765404	-	stable RNAs
MTB000031	-1.4693	-2.76887	0.486999	0.00255247	0.00794939	glyV	tRNA-Gly (TCC)	2765540	2765611	+	stable RNAs
MTB000032	-2.13516	-4.39285	0.507985	2.63174e-05	0.000177072	argW	tRNA-Arg (TCT)	2794180	2794249	+	stable RNAs
MTB000033	-1.06891	-2.09784	0.418089	0.0105686	0.0258925	hisT	tRNA-His (GTG)	2827850	2827926	+	stable RNAs
MTB000034	-1.51659	-2.86113	0.499162	0.00237945	0.00750721	lysU	tRNA-Lys (CTT)	2835490	2835566	+	stable RNAs
MTB000035	-1	-2.00001	0.392664	0.0108742	0.0264833	valT	tRNA-Val (CAC)	2969500	2969568	-	stable RNAs
MTB000036	-1.3072	-2.47461	0.359568	0.00027747	0.00125487	glyT	tRNA-Gly (GCC)	2969750	2969825	+	stable RNAs
MTB000037	-2.03892	-4.10938	0.469935	1.43305e-05	0.00010692	cysU	tRNA-Cys (GCA)	2969850	2969925	+	stable RNAs
MTB000038	-2.09043	-4.25876	0.480564	1.3616e-05	0.000101959	valU	tRNA-Val (GAC)	2969940	2970013	+	stable RNAs
MTB000039	-2.07763	-4.22113	0.441077	2.47287e-06	2.46746e-05	gluU	tRNA-Glu (CTC)	3348550	3348619	-	stable RNAs
MTB000040	-2.21254	-4.63492	0.448499	8.08842e-07	9.8087e-06	glnU	tRNA-Gln (CTG)	3348660	3348730	-	stable RNAs
MTB000041	-1.12325	-2.17837	0.489885	0.021855	0.047089	alaU	tRNA-Ala (GGC)	3431840	3431912	-	stable RNAs
MTB000042	-1.47868	-2.78694	0.337446	1.17605e-05	8.9106e-05	ssr	10Sa RNA	3467970	3468334	-	stable RNAs
MTB000043	0.19769	1.14686	0.318056	0.534234	0.622538	metU	tRNA-fMet (CAT)	3559370	3559443	-	stable RNAs
MTB000044	-1.96004	-3.89073	0.547514	0.000343732	0.00150328	thrU	tRNA-Thr (CGT)	4081360	4081437	-	stable RNAs
MTB000045	0.435975	1.35282	0.340647	0.2006	0.282517	proY	tRNA-Pro (CGG)	4126540	4126614	+	stable RNAs
MTB000046	0.20488	1.15259	0.582999	0.72527	0.787066	serV	tRNA-Ser (GGA)	4.16835e+06	4168430	+	stable RNAs
MTB000047	-1.02583	-2.03614	0.514209	0.0460459	0.0859113	serX	tRNA-Ser (CGA)	4199130	4199217	-	stable RNAs
MTB000048	-2.92434	-7.59125	0.495139	3.50307e-09	8.4217e-08	argU	tRNA-Arg (ACG)	4216870	4216937	-	stable RNAs
MTB000049	-3.19647	-9.16715	0.447028	8.64607e-13	4.6161e-11	serT	tRNA-Ser (GCT)	4216970	4217056	-	stable RNAs
MTB000050	-0.437931	-1.35466	0.522267	0.401739	0.49941	serU	tRNA-Ser (TGA)	4222580	4222667	-	stable RNAs
MTB000051	-1.24446	-2.3693	0.287183	1.46867e-05	0.000109181	F6	Putative small regulatory RNA	293604	293705	+	stable RNAs
MTB000052	-0.460741	-1.37625	0.38019	0.225562	0.311587	B55	Putative small regulatory RNA	704187	704247	+	stable RNAs
MTB000053	-1.20074	-2.29858	0.41513	0.00382248	0.0110976	ASdes	Putative small regulatory RNA	918264	918458	+	stable RNAs
MTB000054	-1.47836	-2.78632	0.46498	0.0014758	0.00498438	G2	Putative small regulatory RNA	1914960	1915190	-	stable RNAs
MTB000055	1.03759	2.05279	0.602194	0.0848867	0.139811	AS1726	Putative small regulatory RNA	1952290	1952503	-	stable RNAs
MTB000056	1.55821	2.94488	0.479309	0.00115021	0.00404838	AS1890	Putative small regulatory RNA	2139420	2139656	+	stable RNAs
MTB000057	-0.320107	-1.24842	0.619914	0.605594	0.685461	ASpks	Putative small regulatory RNA	2299750	2299886	+	stable RNAs
MTB000058	0.651986	1.57133	0.56677	0.249999	0.339302	B11	Putative small regulatory RNA	4.09939e+06	4099478	-	stable RNAs
MTB000059	-1.01557	-2.02171	0.432924	0.0189839	0.041846	C8	Possible 4.5S RNA in signal recognition particle (small cytoplasmic RNA) (SC-RNA)	4.16815e+06	4168281	-	stable RNAs
MTB000060	1.20826	2.31058	0.555697	0.0296822	0.0604078	mcr19	Fragment of putative small regulatory RNA	575033	575069	+	stable RNAs
MTB000061	0.659887	1.57996	0.609468	0.27893	0.370614	mpr5	Fragment of putative small regulatory RNA	1175220	1175315	+	stable RNAs
MTB000062	-1.91501	-3.77116	0.385631	6.83789e-07	8.36624e-06	mpr6	Fragment of putative small regulatory RNA	1365270	1365365	+	stable RNAs
MTB000063	-1.18556	-2.27452	0.431636	0.00602037	0.0162293	mcr11	Putative small regulatory RNA	1413090	1413224	-	stable RNAs
MTB000064	-2.9578	-7.7694	0.51061	6.92715e-09	1.52562e-07	mcr3	Putative small regulatory RNA	1471620	1471742	+	stable RNAs
MTB000065	-2.48628	-5.60329	0.524043	2.09117e-06	2.15458e-05	mcr15	Putative small regulatory RNA	1535420	1535716	-	stable RNAs
MTB000066	0.439398	1.35604	0.618052	0.477121	0.571517	mcr5	Fragment of putative small regulatory RNA	2437820	2437866	-	stable RNAs
MTB000067	-0.124164	-1.08988	0.422817	0.769019	0.82222	mcr7	Putative small regulatory RNA	2692170	2692521	+	stable RNAs
MTB000068	-2.86116	-7.26598	0.43523	4.90164e-11	1.83188e-09	mpr11	Fragment of putative small regulatory RNA	2881250	2881320	+	stable RNAs
MTB000069	-0.164245	-1.12058	0.317307	0.604722	0.685276	mpr12	Fragment of putative small regulatory RNA	2882190	2882276	+	stable RNAs
MTB000070	-0.877717	-1.83747	0.545611	0.107685	0.169679	mpr17	Fragment of putative small regulatory RNA	4040880	4040938	+	stable RNAs
MTB000071	0.471189	1.38625	0.483316	0.329606	0.423872	mpr18	Fragment of putative small regulatory RNA	4093470	4093522	+	stable RNAs
MTB000072	1.49921	2.82689	0.58737	0.0106978	0.0261237	mcr10	Putative small regulatory RNA	1283690	1283815	+	stable RNAs
MTB000073	-0.140453	-1.10225	0.363026	0.698835	0.765776	mcr16	Putative small regulatory RNA	2517030	2517134	-	stable RNAs
MTB000074	-0.242324	-1.1829	0.441556	0.583146	0.665365	MTS0858	Putative small regulatory RNA	1220390	1220487	-	stable RNAs
MTB000075	-2.00644	-4.0179	0.515917	0.000100626	0.000534464	ncrMT1234	Fragment of putative small regulatory RNA	1340580	1340625	+	stable RNAs
MTB000076	-1.84162	-3.58413	0.415282	9.22297e-06	7.39096e-05	MTS1082	Putative small regulatory RNA	1547130	1547268	+	stable RNAs
MTB000077	-1.56136	-2.95131	0.539683	0.00381459	0.0110904	MTS1338	Putative small regulatory RNA	1960670	1960783	+	stable RNAs
MTB000078	-2.00766	-4.02128	0.384569	1.78408e-07	2.54666e-06	MTS2823	Putative small regulatory RNA	4100670	4100968	+	stable RNAs
MTB000079	-0.138249	-1.10057	0.262124	0.597903	0.678655	ncrMT3949	Fragment of putative small regulatory RNA	4314800	4314891	+	stable RNAs
MTB000080	-2.6231	-6.16073	0.277797	3.63945e-21	7.84334e-19	MTS2975	Putative small regulatory RNA	4317070	4317165	+	stable RNAs
Rv0001	-2.50473	-5.67543	0.424173	3.52719e-09	8.43039e-08	dnaA	Chromosomal replication initiator protein DnaA	1	1524	+	information pathways
Rv0002	-2.19216	-4.56989	0.311218	1.87046e-12	9.3774e-11	dnaN	DNA polymerase III (beta chain) DnaN (DNA nucleotidyltransferase)	2052	3260	+	information pathways
Rv0003	-1.42582	-2.68666	0.399359	0.000356624	0.00155141	recF	DNA replication and repair protein RecF (single-strand DNA binding protein)	3280	4437	+	information pathways
Rv0004	0.138849	1.10103	0.279734	0.619639	0.698091	Rv0004	Conserved hypothetical protein	4434	4997	+	conserved hypotheticals
Rv0005	-1.01076	-2.01498	0.386958	0.00899946	0.0227532	gyrB	DNA gyrase (subunit B) GyrB (DNA topoisomerase (ATP-hydrolysing)) (DNA topoisomerase II) (type II DNA topoisomerase)	5240	7267	+	information pathways
Rv0006	-0.236719	-1.17831	0.206483	0.251615	0.341045	gyrA	DNA gyrase (subunit A) GyrA (DNA topoisomerase (ATP-hydrolysing)) (DNA topoisomerase II) (type II DNA topoisomerase)	7302	9818	+	information pathways
Rv0007	-0.209178	-1.15603	0.230926	0.36503	0.461451	Rv0007	Possible conserved membrane protein	9914	10828	+	cell wall and cell processes
Rv0008c	0.209491	1.15628	0.361619	0.562376	0.64778	Rv0008c	Possible membrane protein	11874	12311	-	cell wall and cell processes
Rv0009	-1.85614	-3.62038	0.280807	3.84243e-11	1.49929e-09	ppiA	Probable iron-regulated peptidyl-prolyl cis-trans isomerase A PpiA (PPIase A) (rotamase A)	12468	13016	+	information pathways
Rv0010c	-1.90975	-3.75745	0.390386	9.98376e-07	1.1627e-05	Rv0010c	Probable conserved membrane protein	13133	13558	-	cell wall and cell processes
Rv0011c	-2.03097	-4.0868	0.506965	6.17203e-05	0.000357369	Rv0011c	Probable conserved transmembrane protein	13714	13995	-	cell wall and cell processes
Rv0012	-0.32993	-1.25695	0.324385	0.309109	0.402772	Rv0012	Probable conserved membrane protein	14089	14877	+	cell wall and cell processes
Rv0013	0.360268	1.28366	0.217049	0.0969443	0.155375	trpG	Possible anthranilate synthase component II TrpG (glutamine amidotransferase)	14914	15612	+	intermediary metabolism and respiration
Rv0014c	0.309874	1.2396	0.271751	0.254167	0.343937	pknB	Transmembrane serine/threonine-protein kinase B PknB (protein kinase B) (STPK B)	15590	17470	-	regulatory proteins
Rv0015c	1.62543	3.08535	0.353972	4.3905e-06	3.92377e-05	pknA	Transmembrane serine/threonine-protein kinase A PknA (protein kinase A) (STPK A)	17467	18762	-	regulatory proteins
Rv0016c	0.382384	1.30349	0.195606	0.0505983	0.0924076	pbpA	Probable penicillin-binding protein PbpA	18759	20234	-	cell wall and cell processes
Rv0017c	-0.183551	-1.13568	0.302478	0.543967	0.630818	rodA	Probable cell division protein RodA	20231	21640	-	cell wall and cell processes
Rv0018c	1.35791	2.56313	0.224108	1.36837e-09	3.58304e-08	pstP	Phosphoserine/threonine phosphatase PstP	21637	23181	-	regulatory proteins
Rv0019c	0.981239	1.97416	0.405424	0.0155086	0.0354511	fhaB	Conserved protein with FHA domain, FhaB	23270	23737	-	regulatory proteins
Rv0020c	-0.470955	-1.38603	0.268818	0.0797822	0.13268	fhaA	Conserved protein with FHA domain, FhaA	23861	25444	-	regulatory proteins
Rv0021c	0.071802	1.05103	0.247344	0.771593	0.824543	Rv0021c	Conserved hypothetical protein	25913	26881	-	conserved hypotheticals
Rv0022c	0.610318	1.5266	0.620263	0.325132	0.419924	whiB5	Probable transcriptional regulatory protein WhiB-like WhiB5	27023	27442	-	regulatory proteins
Rv0023	1.28782	2.44159	0.395862	0.00114109	0.00401973	Rv0023	Possible transcriptional regulatory protein	27595	28365	+	regulatory proteins
Rv0024	1.262	2.39829	0.274048	4.12383e-06	3.71778e-05	Rv0024	Putative secreted protein P60-related protein	28362	29207	+	virulence, detoxification, adaptation
Rv0025	0.495791	1.41009	0.30928	0.108924	0.171369	Rv0025	Conserved hypothetical protein	29245	29607	+	conserved hypotheticals
Rv0026	0.00612471	1.00425	0.225113	0.978294	0.98428	Rv0026	Conserved hypothetical protein	29722	31068	+	conserved hypotheticals
Rv0027	-0.618505	-1.53528	0.315702	0.0500963	0.0917756	Rv0027	Conserved hypothetical protein	31189	31506	+	conserved hypotheticals
Rv0028	0.096109	1.06889	0.257887	0.709388	0.773963	Rv0028	Conserved hypothetical protein	31514	31819	+	conserved hypotheticals
Rv0029	-1.08945	-2.12793	0.382097	0.00435492	0.0123384	Rv0029	Conserved hypothetical protein	32057	33154	+	conserved hypotheticals
Rv0030	-0.181446	-1.13402	0.292501	0.535045	0.623107	Rv0030	Conserved hypothetical protein	33224	33553	+	conserved hypotheticals
Rv0031	1.16052	2.23537	0.405853	0.00424374	0.0121069	Rv0031	Possible remnant of a transposase	33582	33794	+	insertion seqs and phages
Rv0032	-1.48214	-2.79364	0.477338	0.00190266	0.00616864	bioF2	Possible 8-amino-7-oxononanoate synthase BioF2 (AONS) (8-amino-7-ketopelargonate synthase) (7-keto-8-amino-pelargonic acid synthetase) (7-KAP synthetase) (L-alanine--pimelyl CoA ligase)	34295	36610	+	intermediary metabolism and respiration
Rv0033	-1.83839	-3.5761	0.456296	5.60294e-05	0.000330944	acpA	Probable acyl carrier protein AcpA (ACP)	36607	36870	+	lipid metabolism
Rv0034	-1.51924	-2.86639	0.279114	5.23725e-08	8.86022e-07	Rv0034	Conserved hypothetical protein	36867	37262	+	conserved hypotheticals
Rv0035	-1.8522	-3.61051	0.395296	2.79135e-06	2.70643e-05	fadD34	Probable fatty-acid-CoA ligase FadD34 (fatty-acid-CoA synthetase) (fatty-acid-CoA synthase)	37259	38947	+	lipid metabolism
Rv0036c	1.45549	2.7425	0.536897	0.00670938	0.0177378	Rv0036c	Conserved protein	39056	39829	-	conserved hypotheticals
Rv0037c	1.55363	2.93554	0.451964	0.000587106	0.00232076	Rv0037c	Probable conserved integral membrane protein	39877	41202	-	cell wall and cell processes
Rv0038	-0.106525	-1.07663	0.227906	0.64021	0.716359	Rv0038	Conserved protein	41304	41912	+	conserved hypotheticals
Rv0039c	0.973484	1.96358	0.511195	0.0568672	0.101248	Rv0039c	Possible conserved transmembrane protein	42004	42351	-	cell wall and cell processes
Rv0040c	-0.720789	-1.64808	0.422806	0.0882367	0.144096	mtc28	Secreted proline rich protein Mtc28 (proline rich 28 kDa antigen)	42433	43365	-	cell wall and cell processes
Rv0041	-0.263071	-1.20003	0.237864	0.268738	0.359629	leuS	Probable leucyl-tRNA synthetase LeuS (leucine--tRNA ligase) (LEURS)	43562	46471	+	information pathways
Rv0042c	-1.21441	-2.32046	0.283556	1.84561e-05	0.000131042	Rv0042c	Possible transcriptional regulatory protein (probably MarR-family)	46581	47207	-	regulatory proteins
Rv0043c	-0.652615	-1.57201	0.316945	0.0394867	0.076104	Rv0043c	Probable transcriptional regulatory protein (probably GntR-family)	47366	48100	-	regulatory proteins
Rv0044c	0.14911	1.10889	0.224106	0.505823	0.596501	Rv0044c	Possible oxidoreductase	48233	49027	-	intermediary metabolism and respiration
Rv0045c	-0.503057	-1.41721	0.301951	0.0957087	0.153695	Rv0045c	Possible hydrolase	49043	49939	-	lipid metabolism
Rv0046c	0.453492	1.36935	0.190184	0.0171028	0.0383995	ino1	myo-inositol-1-phosphate synthase Ino1 (inositol 1-phosphate synthetase) (D-glucose 6-phosphate cycloaldolase) (glucose 6-phosphate cyclase) (glucocycloaldolase)	50021	51124	-	intermediary metabolism and respiration
Rv0047c	-0.307385	-1.23746	0.285931	0.282361	0.374432	Rv0047c	Conserved protein	51185	51727	-	conserved hypotheticals
Rv0048c	-0.891622	-1.85526	0.320515	0.0054051	0.0148334	Rv0048c	Possible membrane protein	51828	52697	-	cell wall and cell processes
Rv0049	0.528472	1.4424	0.486734	0.277588	0.369429	Rv0049	Conserved hypothetical protein	52831	53244	+	conserved hypotheticals
Rv0050	-0.171692	-1.12638	0.308636	0.57801	0.661476	ponA1	Probable bifunctional penicillin-binding protein 1A/1B PonA1 (murein polymerase) (PBP1): penicillin-insensitive transglycosylase (peptidoglycan TGASE) + penicillin-sensitive transpeptidase (DD-transpeptidase)	53663	55699	+	cell wall and cell processes
Rv0051	-0.419271	-1.33725	0.320533	0.190858	0.271136	Rv0051	Probable conserved transmembrane protein	55696	57378	+	cell wall and cell processes
Rv0052	0.885954	1.84799	0.462144	0.0552315	0.0991081	Rv0052	Conserved protein	57410	57973	+	conserved hypotheticals
Rv0053	-1.13194	-2.19153	0.312302	0.000289526	0.00130224	rpsF	30S ribosomal protein S6 RpsF	58192	58482	+	information pathways
Rv0054	-0.122791	-1.08884	0.330395	0.710155	0.774389	ssb	Single-strand binding protein Ssb (helix-destabilizing protein)	58586	59080	+	information pathways
Rv0055	-2.15614	-4.45721	0.44494	1.26027e-06	1.40406e-05	rpsR1	30S ribosomal protein S18-1 RpsR1	59122	59376	+	information pathways
Rv0056	-1.47357	-2.77708	0.194168	3.22006e-14	2.17011e-12	rplI	50S ribosomal protein L9 RplI	59409	59867	+	information pathways
Rv0057	-1.09609	-2.13775	0.503139	0.0293681	0.0599464	Rv0057	Hypothetical protein	59896	60417	+	conserved hypotheticals
Rv0058	-0.0641149	-1.04544	0.323134	0.84272	0.880412	dnaB	Probable replicative DNA helicase DnaB	60396	63020	+	information pathways
Rv0059	-0.301532	-1.23245	0.39232	0.442138	0.538079	Rv0059	Hypothetical protein	63200	63892	+	conserved hypotheticals
Rv0060	-0.694729	-1.61858	0.437675	0.112441	0.175758	Rv0060	Conserved hypothetical protein	63909	64967	+	conserved hypotheticals
Rv0061c	-2.41444	-5.33111	0.372982	9.5866e-11	3.36842e-09	Rv0061c	Hypothetical protein	65012	65350	-	conserved hypotheticals
Rv0062	-0.106256	-1.07643	0.369428	0.773635	0.826511	celA1	Possible cellulase CelA1 (endoglucanase) (endo-1,4-beta-glucanase) (FI-cmcase) (carboxymethyl cellulase)	65552	66694	+	intermediary metabolism and respiration
Rv0063	-0.323214	-1.25111	0.389711	0.406896	0.504295	Rv0063	Possible oxidoreductase	66923	68362	+	intermediary metabolism and respiration
Rv0064	0.075262	1.05355	0.333314	0.821358	0.86336	Rv0064	Probable conserved transmembrane protein	68620	71559	+	cell wall and cell processes
Rv0064A	0.0671974	1.04768	0.27078	0.804009	0.850561	vapB1	Possible antitoxin VapB1	71589	71828	+	virulence, detoxification, adaptation
Rv0065	0.238109	1.17945	0.259213	0.358311	0.454355	vapC1	Possible toxin VapC1	71821	72222	+	virulence, detoxification, adaptation
Rv0066c	-0.488892	-1.40337	0.283558	0.0846832	0.1397	icd2	Probable isocitrate dehydrogenase [NADP] Icd2 (oxalosuccinate decarboxylase) (IDH) (NADP+-specific ICDH) (IDP)	72274	74511	-	intermediary metabolism and respiration
Rv0067c	0.667574	1.5884	0.35088	0.057097	0.101613	Rv0067c	Possible transcriptional regulatory protein (possibly TetR-family)	74629	75198	-	regulatory proteins
Rv0068	-0.12135	-1.08775	0.308468	0.694028	0.762262	Rv0068	Probable oxidoreductase	75301	76212	+	intermediary metabolism and respiration
Rv0069c	-0.401258	-1.32066	0.175767	0.0224365	0.0481402	sdaA	Probable L-serine dehydratase SdaA (L-serine deaminase) (SDH) (L-SD)	76237	77622	-	intermediary metabolism and respiration
Rv0070c	-0.015912	-1.01109	0.245263	0.948272	0.959711	glyA2	Serine hydroxymethyltransferase GlyA2 (serine methylase 2) (SHMT 2)	77619	78896	-	intermediary metabolism and respiration
Rv0071	0.629651	1.54719	0.259498	0.0152485	0.03504	Rv0071	Possible maturase	79486	80193	+	information pathways
Rv0072	-0.408707	-1.3275	0.326802	0.21107	0.295045	Rv0072	Probable glutamine-transport transmembrane protein ABC transporter	80624	81673	+	cell wall and cell processes
Rv0073	0.300871	1.23189	0.24415	0.217829	0.303352	Rv0073	Probable glutamine-transport ATP-binding protein ABC transporter	81676	82668	+	cell wall and cell processes
Rv0074	0.526292	1.44022	0.236009	0.0257498	0.0538442	Rv0074	Conserved protein	82748	83983	+	conserved hypotheticals
Rv0075	0.399903	1.31942	0.254128	0.115573	0.179776	Rv0075	Probable aminotransferase	83996	85168	+	intermediary metabolism and respiration
Rv0076c	-2.47277	-5.55107	0.373837	3.72675e-11	1.47314e-09	Rv0076c	Probable membrane protein	85183	85572	-	cell wall and cell processes
Rv0077c	-1.37959	-2.60195	0.383002	0.000315713	0.00140313	Rv0077c	Probable oxidoreductase	85636	86466	-	intermediary metabolism and respiration
Rv0078	-0.731497	-1.66036	0.443477	0.0990535	0.158324	Rv0078	Probable transcriptional regulatory protein	86528	87133	+	regulatory proteins
Rv0078A	-0.213691	-1.15965	0.322992	0.508229	0.598788	Rv0078A	Hypothetical protein	87208	87801	-	conserved hypotheticals
Rv0078B	-1.24577	-2.37146	0.430145	0.00377746	0.0109902	Rv0078B	Conserved protein	87798	88004	-	conserved hypotheticals
Rv0079	1.00192	2.00266	0.407885	0.0140347	0.0327637	Rv0079	Unknown protein	88204	89025	+	conserved hypotheticals
Rv0080	1.30905	2.47778	0.577202	0.0233344	0.0497053	Rv0080	Conserved hypothetical protein	89022	89480	+	conserved hypotheticals
Rv0081	-1.11576	-2.16709	0.232009	1.51598e-06	1.64438e-05	Rv0081	Probable transcriptional regulatory protein	89575	89919	+	regulatory proteins
Rv0082	-0.263445	-1.20034	0.440977	0.550232	0.636467	Rv0082	Probable oxidoreductase	89924	90403	+	intermediary metabolism and respiration
Rv0083	0.819987	1.76539	0.55901	0.142415	0.213597	Rv0083	Probable oxidoreductase	90400	92322	+	intermediary metabolism and respiration
Rv0084	1.2357	2.35496	0.56499	0.0287339	0.0588566	hycD	Possible formate hydrogenlyase HycD (FHL)	92328	93278	+	intermediary metabolism and respiration
Rv0085	1.14883	2.21734	0.543447	0.034518	0.0682228	hycP	Possible hydrogenase HycP	93289	93951	+	intermediary metabolism and respiration
Rv0086	0.984999	1.97931	0.460098	0.0322864	0.0647145	hycQ	Possible hydrogenase HycQ	93951	95417	+	intermediary metabolism and respiration
Rv0087	-0.38926	-1.30972	0.184134	0.0345153	0.0682228	hycE	Possible formate hydrogenase HycE (FHL)	95414	96892	+	intermediary metabolism and respiration
Rv0088	-1.08569	-2.12239	0.284679	0.000136884	0.000697311	Rv0088	Possible polyketide cyclase/dehydrase	96927	97601	+	lipid metabolism
Rv0089	-0.121644	-1.08797	0.350913	0.728854	0.789715	Rv0089	Possible methyltransferase/methylase	97758	98351	+	intermediary metabolism and respiration
Rv0090	0.309077	1.23892	0.308759	0.316813	0.410929	Rv0090	Possible membrane protein	98480	99250	+	cell wall and cell processes
Rv0091	0.979693	1.97205	0.347025	0.00475583	0.0133547	mtn	Probable bifunctional MTA/SAH nucleosidase Mtn: 5'-methylthioadenosine nucleosidase (methylthioadenosine methylthioribohydrolase) + S-adenosylhomocysteine nucleosidase (S-adenosyl-L-homocysteine homocysteinylribohydrolase)	99684	100451	+	intermediary metabolism and respiration
Rv0092	0.507824	1.4219	0.188339	0.00701088	0.0183578	ctpA	Cation transporter P-type ATPase a CtpA	100583	102868	+	cell wall and cell processes
Rv0093c	0.750617	1.68251	0.241979	0.00192225	0.00621255	Rv0093c	Probable conserved membrane protein	102815	103663	-	cell wall and cell processes
Rv0094c	1.46172	2.75437	0.379876	0.000119137	0.000616843	Rv0094c	Conserved hypothetical protein	103710	104663	-	insertion seqs and phages
Rv0095c	-0.361273	-1.28456	0.398825	0.365018	0.461451	Rv0095c	Conserved hypothetical protein	104805	105215	-	insertion seqs and phages
Rv0096	-2.8428	-7.17409	0.43616	7.13577e-11	2.57326e-09	PPE1	PPE family protein PPE1	105324	106715	+	PE/PPE
Rv0097	-3.39355	-10.509	0.469608	4.96157e-13	2.83292e-11	Rv0097	Possible oxidoreductase	106734	107603	+	intermediary metabolism and respiration
Rv0098	-2.82988	-7.11014	0.460407	7.92247e-10	2.27757e-08	fcoT	Probable fatty acyl CoA thioesterase type III FcoT	107600	108151	+	lipid metabolism
Rv0099	-1.95744	-3.88373	0.209679	1.00595e-20	1.96927e-18	fadD10	Possible fatty-acid-CoA ligase FadD10 (fatty-acid-CoA synthetase) (fatty-acid-CoA synthase)	108156	109778	+	lipid metabolism
Rv0100	-1.59509	-3.02112	0.227441	2.3295e-12	1.12665e-10	Rv0100	Conserved hypothetical protein	109783	110019	+	conserved hypotheticals
Rv0101	-0.81846	-1.76352	0.20255	5.3276e-05	0.000316957	nrp	Probable peptide synthetase Nrp (peptide synthase)	110001	117539	+	lipid metabolism
Rv0102	0.676194	1.59792	0.165075	4.19854e-05	0.000258774	Rv0102	Probable conserved integral membrane protein	117714	119699	+	cell wall and cell processes
Rv0103c	0.271695	1.20722	0.266641	0.308225	0.402075	ctpB	Probable cation-transporter P-type ATPase B CtpB	119915	122173	-	cell wall and cell processes
Rv0104	-1.04853	-2.06842	0.310547	0.000734449	0.00280606	Rv0104	Conserved hypothetical protein	122317	123831	+	conserved hypotheticals
Rv0105c	0.384679	1.30557	0.618925	0.534253	0.622538	rpmB1	50S ribosomal protein L28-1 RpmB1	123980	124264	-	information pathways
Rv0106	1.46822	2.7668	0.250632	4.68336e-09	1.0756e-07	Rv0106	Conserved hypothetical protein	124374	125570	+	conserved hypotheticals
Rv0107c	-0.613593	-1.53006	0.275325	0.0258398	0.0540047	ctpI	Probable cation-transporter ATPase I CtpI	125643	130541	-	cell wall and cell processes
Rv0108c	-1.87872	-3.67749	0.306596	8.91694e-10	2.54566e-08	Rv0108c	Hypothetical protein	130895	131104	-	conserved hypotheticals
Rv0109	0.199379	1.1482	0.29266	0.495704	0.588121	PE_PGRS1	PE-PGRS family protein PE_PGRS1	131382	132872	+	PE/PPE
Rv0110	-0.523987	-1.43792	0.338314	0.121425	0.187591	Rv0110	Probable conserved integral membrane protein	133020	133769	+	cell wall and cell processes
Rv0111	-0.435428	-1.35231	0.300409	0.147212	0.21943	Rv0111	Possible transmembrane acyltransferase	133950	136007	+	intermediary metabolism and respiration
Rv0112	-2.35088	-5.10137	0.499766	2.55149e-06	2.50937e-05	gca	Possible GDP-mannose 4,6-dehydratase Gca (GDP-D-mannose dehydratase)	136289	137245	+	cell wall and cell processes
Rv0113	-2.3808	-5.20825	0.490318	1.20013e-06	1.35916e-05	gmhA	Probable sedoheptulose-7-phosphate isomerase GmhA (phosphoheptose isomerase)	137319	137909	+	cell wall and cell processes
Rv0114	-1.43793	-2.70931	0.452873	0.00149775	0.00504279	gmhB	Possible D-alpha,beta-D-heptose-1,7-biphosphate phosphatase GmhB (D-glycero-D-manno-heptose 7-phosphate kinase)	137941	138513	+	cell wall and cell processes
Rv0115	-0.501408	-1.41559	0.228519	0.0282238	0.0581303	hddA	Possible D-alpha-D-heptose-7-phosphate kinase HddA	138513	139673	+	cell wall and cell processes
Rv0116c	-0.219716	-1.1645	0.327738	0.502601	0.593905	ldtA	Probable L,D-transpeptidase LdtA	140267	141022	-	cell wall and cell processes
Rv0117	0.683667	1.60622	0.262656	0.00924396	0.023257	oxyS	Oxidative stress response regulatory protein OxyS	141200	142144	+	regulatory proteins
Rv0118c	-0.568647	-1.48313	0.206886	0.00598515	0.0161644	oxcA	Probable oxalyl-CoA decarboxylase OxcA	142128	143876	-	intermediary metabolism and respiration
Rv0119	0.17476	1.12878	0.474789	0.712813	0.776464	fadD7	Probable fatty-acid-CoA ligase FadD7 (fatty-acid-CoA synthetase) (fatty-acid-CoA synthase)	144049	145626	+	lipid metabolism
Rv0120c	0.443378	1.35978	0.211886	0.0363916	0.0712409	fusA2	Probable elongation factor G FusA2 (EF-G)	145627	147771	-	information pathways
Rv0121c	0.660717	1.58087	0.313933	0.0353226	0.0695457	Rv0121c	Conserved protein	147908	148342	-	conserved hypotheticals
Rv0122	-0.393275	-1.31337	0.324394	0.225384	0.311447	Rv0122	Hypothetical protein	148491	148859	+	conserved hypotheticals
Rv0123	-0.479075	-1.39385	0.286894	0.0949455	0.152588	Rv0123	Unknown protein	148856	149224	+	conserved hypotheticals
Rv0124	0.662686	1.58303	0.60055	0.269825	0.360967	PE_PGRS2	PE-PGRS family protein PE_PGRS2	149533	150996	+	PE/PPE
Rv0125	0.749777	1.68153	0.355158	0.034763	0.068641	pepA	Probable serine protease PepA (serine proteinase) (MTB32A)	151148	152215	+	intermediary metabolism and respiration
Rv0126	0.277999	1.21251	0.337373	0.409932	0.507294	treS	Trehalose synthase TreS	152324	154129	+	virulence, detoxification, adaptation
Rv0127	1.08678	2.12399	0.330146	0.000995461	0.00359608	mak	Maltokinase Mak	154232	155599	+	virulence, detoxification, adaptation
Rv0128	-0.799676	-1.74071	0.334687	0.0168794	0.0380017	Rv0128	Probable conserved transmembrane protein	155667	156446	+	cell wall and cell processes
Rv0129c	-0.342311	-1.26779	0.318479	0.28245	0.374432	fbpC	Secreted antigen 85-C FbpC (85C) (antigen 85 complex C) (AG58C) (mycolyl transferase 85C) (fibronectin-binding protein C)	156578	157600	-	lipid metabolism
Rv0130	1.18011	2.26594	0.482515	0.0144553	0.0335548	htdZ	Probable 3-hydroxyl-thioester dehydratase	157847	158302	+	intermediary metabolism and respiration
Rv0131c	-0.0156128	-1.01088	0.223544	0.944319	0.956888	fadE1	Probable acyl-CoA dehydrogenase FadE1	158315	159658	-	lipid metabolism
Rv0132c	0.713298	1.63955	0.285707	0.0125387	0.0299201	fgd2	Putative F420-dependent glucose-6-phosphate dehydrogenase Fgd2	159700	160782	-	intermediary metabolism and respiration
Rv0133	1.44353	2.71985	0.420129	0.000590564	0.00233219	Rv0133	GCN5-related N-acetyltransferase	160869	161474	+	intermediary metabolism and respiration
Rv0134	0.913997	1.88426	0.241253	0.000151538	0.000760649	ephF	Possible epoxide hydrolase EphF (epoxide hydratase) (arene-oxide hydratase)	161771	162673	+	virulence, detoxification, adaptation
Rv0135c	0.271294	1.20689	0.351547	0.440284	0.536457	Rv0135c	Possible transcriptional regulatory protein	162644	163249	-	regulatory proteins
Rv0136	-0.731987	-1.66092	0.220956	0.000923613	0.00338411	cyp138	Probable cytochrome P450 138 Cyp138	163366	164691	+	intermediary metabolism and respiration
Rv0137c	-0.452367	-1.36828	0.428147	0.290708	0.38346	msrA	Probable peptide methionine sulfoxide reductase MsrA (protein-methionine-S-oxide reductase) (peptide met(O) reductase)	164712	165260	-	intermediary metabolism and respiration
Rv0138	-0.494377	-1.40871	0.239514	0.0390098	0.0753615	Rv0138	Conserved hypothetical protein	165323	165826	+	conserved hypotheticals
Rv0139	1.36202	2.57045	0.523723	0.00930473	0.0233318	Rv0139	Possible oxidoreductase	165827	166849	+	intermediary metabolism and respiration
Rv0140	-1.59294	-3.01663	0.305588	1.86118e-07	2.62931e-06	Rv0140	Conserved protein	166910	167290	+	conserved hypotheticals
Rv0141c	-1.24084	-2.36335	0.408618	0.00239212	0.00753562	Rv0141c	Unknown protein	167271	167681	-	conserved hypotheticals
Rv0142	-0.733965	-1.6632	0.374672	0.0501183	0.0917756	Rv0142	Conserved hypothetical protein	167711	168637	+	conserved hypotheticals
Rv0143c	0.93569	1.9128	0.301561	0.00191689	0.0062001	Rv0143c	Probable conserved transmembrane protein	168704	170182	-	cell wall and cell processes
Rv0144	-1.44494	-2.72252	0.249571	7.05101e-09	1.52562e-07	Rv0144	Probable transcriptional regulatory protein (possibly TetR-family)	170284	171126	+	regulatory proteins
Rv0145	-0.289617	-1.22232	0.31658	0.360279	0.456006	Rv0145	Possible S-adenosylmethionine-dependent methyltransferase	171215	172168	+	lipid metabolism
Rv0146	0.737298	1.66705	0.269574	0.00623707	0.0166822	Rv0146	Possible S-adenosylmethionine-dependent methyltransferase	172211	173143	+	lipid metabolism
Rv0147	0.799892	1.74097	0.245793	0.0011366	0.00400734	Rv0147	Probable aldehyde dehydrogenase (NAD+) dependent	173238	174758	+	intermediary metabolism and respiration
Rv0148	-0.580284	-1.49514	0.320598	0.0702952	0.119563	Rv0148	Probable short-chain type dehydrogenase/reductase	174833	175693	+	intermediary metabolism and respiration
Rv0149	-0.818431	-1.76349	0.3737	0.0285188	0.0585035	Rv0149	Possible quinone oxidoreductase (NADPH:quinone oxidoreductase) (zeta-crystallin)	175700	176668	+	intermediary metabolism and respiration
Rv0150c	0.502852	1.41701	0.579612	0.385632	0.482821	Rv0150c	Conserved hypothetical protein	176665	176952	-	conserved hypotheticals
Rv0151c	-1.25812	-2.39184	0.460157	0.00625474	0.0167186	PE1	PE family protein PE1	177543	179309	-	PE/PPE
Rv0152c	-0.504499	-1.41863	0.344723	0.143333	0.214564	PE2	PE family protein PE2	179319	180896	-	PE/PPE
Rv0153c	0.35575	1.27965	0.340008	0.295422	0.388227	ptbB	Phosphotyrosine protein phosphatase PTPB (protein-tyrosine-phosphatase) (PTPase)	181155	181985	-	regulatory proteins
Rv0154c	0.485015	1.3996	0.321595	0.131515	0.200764	fadE2	Probable acyl-CoA dehydrogenase FadE2	181987	183198	-	lipid metabolism
Rv0155	0.380913	1.30217	0.28939	0.188086	0.2682	pntAa	Probable NAD(P) transhydrogenase (subunit alpha) PntAa [first part; catalytic part] (pyridine nucleotide transhydrogenase subunit alpha) (nicotinamide nucleotide transhydrogenase subunit alpha)	183622	184722	+	intermediary metabolism and respiration
Rv0156	0.00681388	1.00473	0.4133	0.986846	0.989977	pntAb	Probable NAD(P) transhydrogenase (subunit alpha) PntAb [second part; integral membrane protein] (pyridine nucleotide transhydrogenase subunit alpha) (nicotinamide nucleotide transhydrogenase subunit alpha)	184723	185055	+	intermediary metabolism and respiration
Rv0157	1.16061	2.23551	0.202902	1.06508e-08	2.23394e-07	pntB	Probable NAD(P) transhydrogenase (subunit beta) PntB [integral membrane protein] (pyridine nucleotide transhydrogenase subunit beta) (nicotinamide nucleotide transhydrogenase subunit beta)	185052	186479	+	intermediary metabolism and respiration
Rv0157A	-1.30641	-2.47326	0.388366	0.00076857	0.00290404	Rv0157A	Conserved protein	186495	186623	-	conserved hypotheticals
Rv0158	-0.933819	-1.91033	0.281552	0.000910943	0.00335263	Rv0158	Probable transcriptional regulatory protein (possibly TetR-family)	186785	187429	+	regulatory proteins
Rv0159c	-1.70635	-3.26333	0.444413	0.000123258	0.000634979	PE3	PE family protein PE3	187433	188839	-	PE/PPE
Rv0160c	-0.146447	-1.10684	0.383999	0.702926	0.768386	PE4	PE family protein PE4	188931	190439	-	PE/PPE
Rv0161	0.860752	1.81598	0.275072	0.00175293	0.00575583	Rv0161	Possible oxidoreductase	190607	191956	+	intermediary metabolism and respiration
Rv0162c	0.540052	1.45402	0.343818	0.116241	0.180668	adhE1	Probable zinc-type alcohol dehydrogenase (E subunit) AdhE1	191984	193135	-	intermediary metabolism and respiration
Rv0163	-0.449391	-1.36546	0.342688	0.189733	0.269912	Rv0163	Conserved protein	193117	193572	+	conserved hypotheticals
Rv0164	-0.955967	-1.93988	0.275577	0.000522472	0.00211198	TB18.5	Conserved protein TB18.5	193626	194111	+	conserved hypotheticals
Rv0165c	-2.34265	-5.07235	0.233224	9.70079e-24	2.65866e-21	mce1R	Probable transcriptional regulatory protein Mce1R (probably GntR-family)	194144	194815	-	regulatory proteins
Rv0166	-1.76978	-3.41003	0.254492	3.54653e-12	1.61997e-10	fadD5	Probable fatty-acid-CoA ligase FadD5 (fatty-acid-CoA synthetase) (fatty-acid-CoA synthase)	194993	196657	+	lipid metabolism
Rv0167	-1.75673	-3.3793	0.368961	1.92366e-06	2.01101e-05	yrbE1A	Conserved integral membrane protein YrbE1A	196861	197658	+	virulence, detoxification, adaptation
Rv0168	-1.45886	-2.74891	0.346579	2.56149e-05	0.000172911	yrbE1B	Conserved integral membrane protein YrbE1B	197660	198529	+	virulence, detoxification, adaptation
Rv0169	-1.87407	-3.66564	0.333226	1.86574e-08	3.59153e-07	mce1A	Mce-family protein Mce1A	198534	199898	+	virulence, detoxification, adaptation
Rv0170	-1.84487	-3.5922	0.404285	5.03612e-06	4.41439e-05	mce1B	Mce-family protein Mce1B	199895	200935	+	virulence, detoxification, adaptation
Rv0171	-1.41235	-2.66171	0.305004	3.64594e-06	3.35312e-05	mce1C	Mce-family protein Mce1C	200932	202479	+	virulence, detoxification, adaptation
Rv0172	-1.96004	-3.89072	0.364262	7.41397e-08	1.17444e-06	mce1D	Mce-family protein Mce1D	202476	204068	+	virulence, detoxification, adaptation
Rv0173	-1.69439	-3.2364	0.300803	1.77218e-08	3.46925e-07	lprK	Possible Mce-family lipoprotein LprK (Mce-family lipoprotein Mce1E)	204065	205237	+	cell wall and cell processes
Rv0174	-1.37694	-2.59716	0.296146	3.32724e-06	3.13005e-05	mce1F	Mce-family protein Mce1F	205231	206778	+	virulence, detoxification, adaptation
Rv0175	-0.0106465	-1.00741	0.225951	0.962419	0.971875	Rv0175	Probable conserved Mce associated membrane protein	206814	207455	+	cell wall and cell processes
Rv0176	-0.509575	-1.42363	0.372894	0.171769	0.248642	Rv0176	Probable conserved Mce associated transmembrane protein	207452	208420	+	cell wall and cell processes
Rv0177	-1.08849	-2.12651	0.484031	0.0245256	0.051705	Rv0177	Probable conserved Mce associated protein	208417	208971	+	conserved hypotheticals
Rv0178	-0.995677	-1.99402	0.438345	0.02312	0.0494261	Rv0178	Probable conserved Mce associated membrane protein	208938	209672	+	cell wall and cell processes
Rv0179c	-0.521393	-1.43534	0.296398	0.0785609	0.130967	lprO	Possible lipoprotein LprO	209703	210812	-	cell wall and cell processes
Rv0180c	0.0483457	1.03408	0.198306	0.80739	0.852886	Rv0180c	Probable conserved transmembrane protein	210892	212250	-	cell wall and cell processes
Rv0181c	-0.194908	-1.14465	0.435779	0.654684	0.727407	Rv0181c	Conserved hypothetical protein	212277	213011	-	conserved hypotheticals
Rv0182c	1.2703	2.41212	0.212555	2.28203e-09	5.65147e-08	sigG	Probable alternative RNA polymerase sigma factor SigG (RNA polymerase ECF type sigma factor)	213028	214140	-	information pathways
Rv0183	0.480359	1.39509	0.2217	0.0302574	0.0613656	Rv0183	Possible lysophospholipase	214088	214927	+	intermediary metabolism and respiration
Rv0184	1.92328	3.79286	0.485236	7.38248e-05	0.000416315	Rv0184	Conserved hypothetical protein	214969	215718	+	conserved hypotheticals
Rv0185	1.417	2.67029	0.321476	1.04434e-05	8.1491e-05	Rv0185	Conserved hypothetical protein	215715	216224	+	conserved hypotheticals
Rv0186	1.59537	3.02172	0.26262	1.24128e-09	3.34312e-08	bglS	Probable beta-glucosidase BglS (gentiobiase) (cellobiase) (beta-D-glucoside glucohydrolase)	216269	218344	+	intermediary metabolism and respiration
Rv0186A	-2.1055	-4.30346	0.268941	4.92382e-15	4.44767e-13	mymT	Metallothionein, MymT	218390	218551	-	virulence, detoxification, adaptation
Rv0187	0.901262	1.8677	0.329059	0.00616438	0.0165524	Rv0187	Probable O-methyltransferase	218705	219367	+	intermediary metabolism and respiration
Rv0188	0.0202887	1.01416	0.236442	0.931619	0.94627	Rv0188	Probable conserved transmembrane protein	219486	219917	+	cell wall and cell processes
Rv0189c	0.473199	1.38818	0.268462	0.0779624	0.130127	ilvD	Probable dihydroxy-acid dehydratase IlvD (dad)	219996	221723	-	intermediary metabolism and respiration
Rv0190	-0.770373	-1.70571	0.371254	0.0379812	0.0736702	Rv0190	Conserved protein	221871	222161	+	conserved hypotheticals
Rv0191	0.138856	1.10103	0.243438	0.56841	0.653632	Rv0191	Probable conserved integral membrane protein	222289	223530	+	cell wall and cell processes
Rv0192	0.602114	1.51794	0.319524	0.0595096	0.105042	Rv0192	Conserved hypothetical protein	223564	224664	+	conserved hypotheticals
Rv0192A	-0.506066	-1.42017	0.483741	0.295491	0.388227	Rv0192A	Conserved secreted protein	223607	223909	+	cell wall and cell processes
Rv0193c	-1.68141	-3.20742	0.423819	7.2692e-05	0.000411509	Rv0193c	Hypothetical protein	224724	226571	-	conserved hypotheticals
Rv0194	0.316818	1.24558	0.392058	0.419038	0.516542	Rv0194	Probable transmembrane multidrug efflux pump	226878	230462	+	cell wall and cell processes
Rv0195	0.311961	1.24139	0.42106	0.458758	0.55339	Rv0195	Possible two component transcriptional regulatory protein (probably LuxR-family)	230899	231534	+	regulatory proteins
Rv0196	3.77002	13.6424	0.405447	1.42528e-20	2.66333e-18	Rv0196	Possible transcriptional regulatory protein	231647	232231	+	regulatory proteins
Rv0197	3.55691	11.7689	0.285309	1.1316e-35	7.75334e-33	Rv0197	Possible oxidoreductase	232231	234519	+	intermediary metabolism and respiration
Rv0198c	-0.555661	-1.46984	0.216383	0.0102302	0.0252137	zmp1	Probable zinc metalloprotease Zmp1	234516	236507	-	intermediary metabolism and respiration
Rv0199	1.2289	2.34389	0.290137	2.27935e-05	0.000156696	Rv0199	Probable conserved membrane protein	236550	237209	+	cell wall and cell processes
Rv0200	1.15947	2.23376	0.44054	0.00848989	0.0216513	Rv0200	Possible conserved transmembrane protein	237206	237895	+	cell wall and cell processes
Rv0201c	1.43351	2.70104	0.582243	0.0138143	0.0323594	Rv0201c	Conserved protein	237892	238395	-	conserved hypotheticals
Rv0202c	0.0662898	1.04702	0.158984	0.676709	0.747234	mmpL11	Probable conserved transmembrane transport protein MmpL11	238392	241292	-	cell wall and cell processes
Rv0203	0.112646	1.08121	0.278425	0.685784	0.755428	Rv0203	Possible exported protein	241514	241924	+	cell wall and cell processes
Rv0204c	1.60985	3.0522	0.185425	3.89064e-18	5.33147e-16	Rv0204c	Probable conserved transmembrane protein	241976	243214	-	cell wall and cell processes
Rv0205	0.23336	1.17557	0.349369	0.504167	0.595242	Rv0205	Probable conserved transmembrane protein	243384	244487	+	cell wall and cell processes
Rv0206c	-0.371912	-1.29407	0.301138	0.216823	0.302053	mmpL3	Possible conserved transmembrane transport protein MmpL3	244484	247318	-	cell wall and cell processes
Rv0207c	-1.16101	-2.23614	0.249323	3.2137e-06	3.03016e-05	Rv0207c	Conserved hypothetical protein	247384	248112	-	conserved hypotheticals
Rv0208c	-1.44629	-2.72506	0.394804	0.000248977	0.00115134	Rv0208c	Hypothetical methlytransferase (methylase)	248115	248906	-	intermediary metabolism and respiration
Rv0209	1.35089	2.5507	0.542125	0.012708	0.0302331	Rv0209	Hypothetical protein	249038	250123	+	conserved hypotheticals
Rv0210	1.0761	2.10833	0.494602	0.0295789	0.0602571	Rv0210	Hypothetical protein	250120	251598	+	conserved hypotheticals
Rv0211	0.0457188	1.0322	0.236822	0.846919	0.883003	pckA	Probable iron-regulated phosphoenolpyruvate carboxykinase [GTP] PckA (phosphoenolpyruvate carboxylase) (PEPCK)(pep carboxykinase)	251782	253602	+	intermediary metabolism and respiration
Rv0212c	0.600723	1.51648	0.270433	0.0263282	0.0547749	nadR	Possible transcriptional regulatory protein NadR (probably AsnC-family)	253669	254640	-	regulatory proteins
Rv0213c	-0.309783	-1.23952	0.395243	0.43317	0.529516	Rv0213c	Possible methyltransferase (methylase)	254637	255950	-	intermediary metabolism and respiration
Rv0214	0.627675	1.54507	0.307997	0.0415576	0.0789844	fadD4	Probable fatty-acid-CoA ligase FadD4 (fatty-acid-CoA synthetase) (fatty-acid-CoA synthase)	256064	257677	+	lipid metabolism
Rv0215c	0.945201	1.92546	0.23701	6.66255e-05	0.000382005	fadE3	Probable acyl-CoA dehydrogenase FadE3	257783	258856	-	lipid metabolism
Rv0216	0.463194	1.37859	0.287031	0.106583	0.168201	Rv0216	Double hotdog hydratase	258913	259926	+	intermediary metabolism and respiration
Rv0217c	0.396641	1.31644	0.292752	0.175459	0.253003	lipW	Possible esterase LipW	259923	260831	-	intermediary metabolism and respiration
Rv0218	-0.56008	-1.47435	0.310784	0.0715218	0.121599	Rv0218	Probable conserved transmembrane protein	260924	262252	+	cell wall and cell processes
Rv0219	0.293816	1.22588	0.397902	0.460264	0.554881	Rv0219	Probable conserved transmembrane protein	262254	262802	+	cell wall and cell processes
Rv0220	0.844257	1.79534	0.207239	4.62452e-05	0.000280404	lipC	Probable esterase LipC	262812	264023	+	intermediary metabolism and respiration
Rv0221	0.306604	1.23679	0.400904	0.444402	0.539874	Rv0221	Possible triacylglycerol synthase (diacylglycerol acyltransferase)	264067	265476	+	lipid metabolism
Rv0222	0.703073	1.62797	0.260356	0.00692496	0.0181791	echA1	Probable enoyl-CoA hydratase EchA1 (enoyl hydrase) (unsaturated acyl-CoA hydratase) (crotonase)	265507	266295	+	lipid metabolism
Rv0223c	-0.828185	-1.77545	0.287214	0.00393264	0.0113663	Rv0223c	Probable aldehyde dehydrogenase	266301	267764	-	intermediary metabolism and respiration
Rv0224c	-0.221623	-1.16605	0.398664	0.578268	0.661476	Rv0224c	Possible methyltransferase (methylase)	267863	268627	-	intermediary metabolism and respiration
Rv0225	0.809451	1.75254	0.460555	0.078823	0.131297	Rv0225	Possible conserved protein	268663	269817	+	cell wall and cell processes
Rv0226c	-0.0392676	-1.02759	0.237686	0.868781	0.898731	Rv0226c	Probable conserved transmembrane protein	269834	271564	-	cell wall and cell processes
Rv0227c	-1.31545	-2.4888	0.363226	0.000292809	0.00131413	Rv0227c	Probable conserved membrane protein	271574	272839	-	cell wall and cell processes
Rv0228	0.958842	1.94375	0.53733	0.0743492	0.125215	Rv0228	Probable integral membrane acyltransferase	273055	274278	+	intermediary metabolism and respiration
Rv0229c	-0.578258	-1.49304	0.31734	0.068424	0.116864	Rv0229c	Possible conserved membrane protein with PIN domain	274306	274986	-	cell wall and cell processes
Rv0230c	-2.17344	-4.51098	0.361605	1.84894e-09	4.6632e-08	php	Probable phosphotriesterase Php (parathion hydrolase) (PTE) (aryldialkylphosphatase) (paraoxonase) (a-esterase) (aryltriphosphatase) (paraoxon hydrolase)	274983	275963	-	lipid metabolism
Rv0231	-2.11905	-4.34408	0.295824	7.88112e-13	4.3199e-11	fadE4	Probable acyl-CoA dehydrogenase FadE4	276058	277764	+	lipid metabolism
Rv0232	-1.01302	-2.01813	0.157338	1.20651e-10	4.20336e-09	Rv0232	Probable transcriptional regulatory protein (probably TetR/AcrR-family)	277899	278588	+	regulatory proteins
Rv0233	-0.847439	-1.7993	0.261439	0.00118927	0.00416094	nrdB	Ribonucleoside-diphosphate reductase (beta chain) NrdB (ribonucleotide reductase small chain)	278585	279529	+	information pathways
Rv0234c	0.873371	1.83194	0.180118	1.24151e-06	1.3907e-05	gabD1	Succinate-semialdehyde dehydrogenase [NADP+] dependent (SSDH) GabD1	279605	281140	-	intermediary metabolism and respiration
Rv0235c	-0.649163	-1.56826	0.417602	0.120064	0.185628	Rv0235c	Probable conserved transmembrane protein	281166	282614	-	cell wall and cell processes
Rv0236A	-0.380029	-1.30137	0.488069	0.436194	0.532632	Rv0236A	Small secreted protein	286898	287071	-	cell wall and cell processes
Rv0236c	0.121408	1.0878	0.285159	0.670287	0.741337	aftD	Possible arabinofuranosyltransferase AftD	282649	286851	-	cell wall and cell processes
Rv0237	1.18987	2.28132	0.532049	0.0253259	0.0530414	lpqI	Probable conserved lipoprotein LpqI	287186	288352	+	cell wall and cell processes
Rv0238	-0.183839	-1.1359	0.438758	0.675217	0.745787	Rv0238	Possible transcriptional regulatory protein (probably TetR-family)	288428	289042	+	regulatory proteins
Rv0239	-1.13103	-2.19015	0.204617	3.24743e-08	5.90716e-07	vapB24	Possible antitoxin VapB24	289104	289337	+	virulence, detoxification, adaptation
Rv0240	0.591486	1.5068	0.373284	0.113069	0.176539	vapC24	Possible toxin VapC24. Contains PIN domain.	289345	289782	+	virulence, detoxification, adaptation
Rv0241c	-0.121588	-1.08793	0.334269	0.716049	0.778876	htdX	Probable 3-hydroxyacyl-thioester dehydratase HtdX	289812	290654	-	intermediary metabolism and respiration
Rv0242c	0.0114966	1.008	0.420616	0.978194	0.98428	fabG4	Probable 3-oxoacyl-[acyl-carrier protein] reductase FabG4 (3-ketoacyl-acyl carrier protein reductase)	290665	292029	-	lipid metabolism
Rv0243	0.345613	1.27069	0.376899	0.359147	0.455033	fadA2	Probable acetyl-CoA acyltransferase FadA2 (3-ketoacyl-CoA thiolase) (beta-ketothiolase)	292171	293493	+	lipid metabolism
Rv0244c	-0.489999	-1.40444	0.272117	0.0717508	0.121887	fadE5	Probable acyl-CoA dehydrogenase FadE5	293798	295633	-	lipid metabolism
Rv0245	0.4351	1.352	0.357805	0.223975	0.309812	Rv0245	Possible oxidoreductase	296005	296493	+	intermediary metabolism and respiration
Rv0246	-0.927695	-1.90223	0.343217	0.00687298	0.0180773	Rv0246	Probable conserved integral membrane protein	296809	298119	+	cell wall and cell processes
Rv0247c	-1.70923	-3.26987	0.486648	0.000444317	0.00185655	Rv0247c	Probable succinate dehydrogenase [iron-sulfur subunit] (succinic dehydrogenase)	298116	298862	-	intermediary metabolism and respiration
Rv0248c	-1.35689	-2.56133	0.362996	0.00018546	0.000903347	Rv0248c	Probable succinate dehydrogenase [iron-sulfur subunit] (succinic dehydrogenase)	298863	300803	-	intermediary metabolism and respiration
Rv0249c	-2.20282	-4.6038	0.469627	2.72434e-06	2.65397e-05	Rv0249c	Probable succinate dehydrogenase [membrane anchor subunit] (succinic dehydrogenase)	300834	301655	-	intermediary metabolism and respiration
Rv0250c	-2.23723	-4.71492	0.325768	6.53075e-12	2.8261e-10	Rv0250c	Conserved protein	301735	302028	-	conserved hypotheticals
Rv0251c	-1.38512	-2.61193	0.31442	1.05635e-05	8.18816e-05	hsp	Heat shock protein Hsp (heat-stress-induced ribosome-binding protein A)	302173	302652	-	virulence, detoxification, adaptation
Rv0252	-0.239539	-1.18062	0.312327	0.443111	0.538658	nirB	Probable nitrite reductase [NAD(P)H] large subunit [FAD flavoprotein] NirB	302866	305427	+	intermediary metabolism and respiration
Rv0253	-0.84422	-1.79529	0.366298	0.0211813	0.045878	nirD	Probable nitrite reductase [NAD(P)H] small subunit NirD	305453	305809	+	intermediary metabolism and respiration
Rv0254c	-0.543132	-1.45713	0.324877	0.0945625	0.15227	cobU	Probable bifunctional cobalamin biosynthesis protein CobU: cobinamide kinase + cobinamide phosphate guanylyltransferase	305825	306349	-	intermediary metabolism and respiration
Rv0255c	0.83239	1.78063	0.479267	0.0824231	0.136355	cobQ1	Probable cobyric acid synthase CobQ1	306374	307858	-	intermediary metabolism and respiration
Rv0256c	-0.900809	-1.86711	0.322813	0.00526274	0.0144813	PPE2	PPE family protein PPE2	307877	309547	-	PE/PPE
Rv0257	0.54734	1.46139	0.29408	0.062717	0.109203	Rv0257	Conserved hypothetical protein	309699	310073	+	conserved hypotheticals
Rv0258c	-0.382265	-1.30339	0.261435	0.143692	0.214963	Rv0258c	Conserved hypothetical protein	310294	310749	-	conserved hypotheticals
Rv0259c	1.77275	3.41704	0.511622	0.000530317	0.00213708	Rv0259c	Conserved hypothetical protein	310774	311517	-	conserved hypotheticals
Rv0260c	2.53012	5.77618	0.417745	1.39021e-09	3.61718e-08	Rv0260c	Possible transcriptional regulatory protein	311514	312659	-	regulatory proteins
Rv0261c	0.288218	1.22113	0.287137	0.315491	0.409919	narK3	Probable integral membrane nitrite extrusion protein NarK3 (nitrite facilitator)	312759	314168	-	cell wall and cell processes
Rv0262c	0.401588	1.32096	0.288615	0.164094	0.239301	aac	Aminoglycoside 2'-N-acetyltransferase Aac (Aac(2')-IC)	314309	314854	-	virulence, detoxification, adaptation
Rv0263c	0.0364437	1.02558	0.261659	0.889229	0.91491	Rv0263c	Conserved hypothetical protein	314864	315766	-	conserved hypotheticals
Rv0264c	1.08411	2.12007	0.422054	0.0102096	0.0251904	Rv0264c	Conserved hypothetical protein	315783	316415	-	conserved hypotheticals
Rv0265c	0.595819	1.51133	0.315196	0.0587158	0.103954	Rv0265c	Probable periplasmic iron-transport lipoprotein	316511	317503	-	cell wall and cell processes
Rv0266c	1.44287	2.71861	0.264856	5.101e-08	8.66538e-07	oplA	Probable 5-oxoprolinase OplA (5-oxo-L-prolinase) (pyroglutamase) (5-OPASE)	317525	321154	-	intermediary metabolism and respiration
Rv0267	0.212075	1.15835	0.342709	0.536035	0.624083	narU	Probable integral membrane nitrite extrusion protein NarU (nitrite facilitator)	321331	322722	+	cell wall and cell processes
Rv0268c	-2.13119	-4.38078	0.376453	1.50287e-08	2.99918e-07	Rv0268c	Hypothetical protein	322764	323273	-	conserved hypotheticals
Rv0269c	0.780277	1.71746	0.551961	0.157466	0.231194	Rv0269c	Conserved hypothetical protein	323338	324531	-	conserved hypotheticals
Rv0270	-0.155263	-1.11362	0.252437	0.538517	0.626264	fadD2	Probable fatty-acid-CoA ligase FadD2 (fatty-acid-CoA synthetase) (fatty-acid-CoA synthase)	324567	326249	+	lipid metabolism
Rv0271c	0.070247	1.0499	0.316585	0.8244	0.865672	fadE6	Probable acyl-CoA dehydrogenase FadE6	326266	328461	-	lipid metabolism
Rv0272c	-1.23852	-2.35956	0.339296	0.000261983	0.0011927	Rv0272c	Unknown protein	328575	329708	-	conserved hypotheticals
Rv0273c	-1.5401	-2.90815	0.408384	0.000162458	0.000807577	Rv0273c	Possible transcriptional regulatory protein	329705	330325	-	regulatory proteins
Rv0274	-0.766026	-1.70058	0.307806	0.0128222	0.0303992	Rv0274	Conserved protein	330422	331003	+	conserved hypotheticals
Rv0275c	-0.286234	-1.21945	0.353606	0.418244	0.515717	Rv0275c	Possible transcriptional regulatory protein (possibly TetR-family)	330933	331658	-	regulatory proteins
Rv0276	-0.504548	-1.41868	0.270118	0.0617792	0.108028	Rv0276	Conserved hypothetical protein	331748	332668	+	conserved hypotheticals
Rv0277A	-2.41456	-5.33156	0.443746	5.28929e-08	8.91158e-07	vapB25	Possible antitoxin VapB25	333160	333417	-	virulence, detoxification, adaptation
Rv0277c	-1.92077	-3.78625	0.417161	4.13694e-06	3.72144e-05	vapC25	Possible toxin VapC25. Contains PIN domain.	332708	333136	-	virulence, detoxification, adaptation
Rv0278c	0.651759	1.57108	0.331628	0.0493759	0.0909022	PE_PGRS3	PE-PGRS family protein PE_PGRS3	333437	336310	-	PE/PPE
Rv0279c	1.18419	2.27236	0.38374	0.00202922	0.00649698	PE_PGRS4	PE-PGRS family protein PE_PGRS4	336560	339073	-	PE/PPE
Rv0280	-0.173157	-1.12752	0.475935	0.715989	0.778876	PPE3	PPE family protein PPE3	339364	340974	+	PE/PPE
Rv0281	1.92022	3.7848	0.486157	7.82216e-05	0.000434553	Rv0281	Possible S-adenosylmethionine-dependent methyltransferase	340998	341906	+	lipid metabolism
Rv0282	-0.0157901	-1.011	0.434888	0.971036	0.978654	eccA3	ESX conserved component EccA3. ESX-3 type VII secretion system protein.	342130	344025	+	virulence, detoxification, adaptation
Rv0283	1.98579	3.9608	0.328497	1.49334e-09	3.83694e-08	eccB3	ESX conserved component EccB3. ESX-3 type VII secretion system protein. Possible membrane protein.	344022	345638	+	virulence, detoxification, adaptation
Rv0284	0.648106	1.56711	0.34643	0.0613712	0.10736	eccC3	ESX conserved component EccC3. ESX-3 type VII secretion system protein. Possible membrane protein.	345635	349627	+	virulence, detoxification, adaptation
Rv0285	-0.24336	-1.18375	0.498122	0.625156	0.70219	PE5	PE family protein PE5	349624	349932	+	PE/PPE
Rv0286	0.145701	1.10627	0.361577	0.686978	0.756339	PPE4	PPE family protein PPE4	349935	351476	+	PE/PPE
Rv0287	0.187273	1.13861	0.182261	0.304185	0.39749	esxG	ESAT-6 like protein EsxG (conserved protein TB9.8)	351525	351818	+	virulence, detoxification, adaptation
Rv0288	0.942886	1.92237	0.287117	0.00102352	0.00367304	esxH	Low molecular weight protein antigen 7 EsxH (10 kDa antigen) (CFP-7) (protein TB10.4)	351848	352138	+	virulence, detoxification, adaptation
Rv0289	1.51101	2.8501	0.343779	1.10619e-05	8.46234e-05	espG3	ESX-3 secretion-associated protein EspG3	352149	353036	+	virulence, detoxification, adaptation
Rv0290	1.7885	3.45457	0.431096	3.34307e-05	0.000215076	eccD3	ESX conserved component EccD3. ESX-3 type VII secretion system protein. Probable transmembrane protein.	353083	354501	+	virulence, detoxification, adaptation
Rv0291	2.22452	4.67356	0.515733	1.60825e-05	0.0001164	mycP3	Probable membrane-anchored mycosin MycP3 (serine protease) (subtilisin-like protease) (subtilase-like) (mycosin-3)	354498	355883	+	intermediary metabolism and respiration
Rv0292	1.63003	3.0952	0.566299	0.00399707	0.0114909	eccE3	ESX conserved component EccE3. ESX-3 type VII secretion system protein. Probable transmembrane protein.	355880	356875	+	cell wall and cell processes
Rv0293c	-0.292964	-1.22515	0.280337	0.296004	0.388777	Rv0293c	Conserved protein	356862	358064	-	conserved hypotheticals
Rv0294	-0.155277	-1.11364	0.297959	0.602272	0.683207	tam	Probable trans-aconitate methyltransferase Tam	358171	358956	+	intermediary metabolism and respiration
Rv0295c	0.766948	1.70167	0.36141	0.0338292	0.0671558	Rv0295c	Conserved protein	358945	359748	-	conserved hypotheticals
Rv0296c	-0.958548	-1.94335	0.296907	0.00124466	0.00432199	Rv0296c	Probable sulfatase	359758	361155	-	intermediary metabolism and respiration
Rv0297	-0.2144	-1.16022	0.444194	0.629329	0.705913	PE_PGRS5	PE-PGRS family protein PE_PGRS5	361334	363109	+	PE/PPE
Rv0298	-0.0953851	-1.06835	0.443019	0.829528	0.869059	Rv0298	Hypothetical protein	363252	363479	+	conserved hypotheticals
Rv0299	0.681086	1.60335	0.509904	0.181642	0.260549	Rv0299	Hypothetical protein	363476	363778	+	conserved hypotheticals
Rv0300	0.335528	1.26184	0.348044	0.335025	0.429731	vapB2	Possible antitoxin VapB2	363826	364047	+	virulence, detoxification, adaptation
Rv0301	-0.260268	-1.1977	0.261255	0.319143	0.413488	vapC2	Possible toxin VapC2	364044	364469	+	virulence, detoxification, adaptation
Rv0302	0.417577	1.33568	0.451157	0.354669	0.450431	Rv0302	Probable transcriptional regulatory protein (probably TetR/AcrR-family)	364605	365237	+	regulatory proteins
Rv0303	0.208464	1.15546	0.326083	0.522629	0.612466	Rv0303	Probable dehydrogenase/reductase	365234	366142	+	intermediary metabolism and respiration
Rv0304c	-1.5393	-2.90653	0.403992	0.000138847	0.000706435	PPE5	PPE family protein PPE5	366150	372764	-	PE/PPE
Rv0305c	-1.84905	-3.60263	0.398624	3.50806e-06	3.24811e-05	PPE6	PPE family protein PPE6	372820	375711	-	PE/PPE
Rv0306	-1.08158	-2.11635	0.407189	0.00790243	0.0203679	Rv0306	Putative oxidoreductase	375914	376585	+	intermediary metabolism and respiration
Rv0307c	-1.03188	-2.04469	0.286262	0.000312538	0.00139354	Rv0307c	Unknown protein	376573	377055	-	conserved hypotheticals
Rv0308	-0.623196	-1.54028	0.226714	0.00598097	0.0161644	Rv0308	Probable conserved integral membrane protein	377113	377829	+	cell wall and cell processes
Rv0309	-1.5596	-2.94771	0.31624	8.15257e-07	9.85742e-06	Rv0309	Possible conserved exported protein	377931	378587	+	cell wall and cell processes
Rv0310c	-0.277871	-1.2124	0.258569	0.282532	0.374432	Rv0310c	Conserved protein	378657	379148	-	conserved hypotheticals
Rv0311	0.826487	1.77336	0.29273	0.0047521	0.0133533	Rv0311	Unknown protein	379172	380401	+	conserved hypotheticals
Rv0312	-0.277353	-1.21197	0.250708	0.268606	0.35957	Rv0312	Conserved hypothetical proline and threonine rich protein	380556	382418	+	conserved hypotheticals
Rv0313	-0.0709719	-1.05042	0.303913	0.815352	0.858584	Rv0313	Conserved protein	382490	382876	+	conserved hypotheticals
Rv0314c	-0.113952	-1.08219	0.223197	0.609671	0.688749	Rv0314c	Possible conserved membrane protein	382879	383541	-	cell wall and cell processes
Rv0315	-0.580929	-1.49581	0.24616	0.0182766	0.0405916	Rv0315	Possible beta-1,3-glucanase precursor	383602	384486	+	intermediary metabolism and respiration
Rv0316	-0.0650965	-1.04615	0.311747	0.834595	0.872589	Rv0316	Possible muconolactone isomerase	384535	385149	+	intermediary metabolism and respiration
Rv0317c	0.164995	1.12116	0.248813	0.507249	0.59785	glpQ2	Possible glycerophosphoryl diester phosphodiesterase GlpQ2 (glycerophosphodiester phosphodiesterase)	385173	385943	-	intermediary metabolism and respiration
Rv0318c	-0.810419	-1.75372	0.332496	0.0147941	0.0342062	Rv0318c	Probable conserved integral membrane protein	386305	387099	-	cell wall and cell processes
Rv0319	0.0744549	1.05296	0.22128	0.736514	0.795535	pcp	Probable pyrrolidone-carboxylate peptidase Pcp (5-oxoprolyl-peptidase) (pyroglutamyl-peptidase I) (PGP-I) (pyrase)	387148	387816	+	intermediary metabolism and respiration
Rv0320	-0.296395	-1.22807	0.221296	0.180453	0.259023	Rv0320	Possible conserved exported protein	387888	388550	+	cell wall and cell processes
Rv0321	-0.371368	-1.29358	0.267559	0.165141	0.240261	dcd	Probable deoxycytidine triphosphate deaminase Dcd (dCTP deaminase)	388582	389154	+	intermediary metabolism and respiration
Rv0322	1.08219	2.11725	0.40731	0.00788583	0.0203379	udgA	Probable UDP-glucose 6-dehydrogenase UdgA (UDP-GLC dehydrogenase) (UDP-GLCDH) (UDPGDH)	389260	390591	+	intermediary metabolism and respiration
Rv0323c	0.213182	1.15924	0.314872	0.498378	0.590271	Rv0323c	Conserved hypothetical protein	390580	391251	-	conserved hypotheticals
Rv0324	0.104076	1.07481	0.328569	0.75143	0.808037	Rv0324	Possible transcriptional regulatory protein (possibly ArsR-family)	391352	392032	+	regulatory proteins
Rv0325	0.197873	1.14701	0.384412	0.606733	0.686185	Rv0325	Hypothetical protein	392039	392263	+	unknown
Rv0326	0.719352	1.64644	0.440609	0.102547	0.162831	Rv0326	Hypothetical protein	392273	392728	+	unknown
Rv0327c	-1.98068	-3.94678	0.397177	6.13598e-07	7.66717e-06	cyp135A1	Possible cytochrome P450 135A1 Cyp135A1	392696	394045	-	intermediary metabolism and respiration
Rv0328	0.640875	1.55927	0.452313	0.156516	0.230293	Rv0328	Possible transcriptional regulatory protein (possibly TetR/AcrR-family)	394111	394713	+	regulatory proteins
Rv0329c	-0.882208	-1.84319	0.32946	0.00741212	0.019249	Rv0329c	Conserved hypothetical protein	394694	395320	-	conserved hypotheticals
Rv0330c	-0.169078	-1.12434	0.332903	0.611531	0.690091	Rv0330c	Hypothetical protein	395347	396087	-	conserved hypotheticals
Rv0331	-0.761825	-1.69563	0.269379	0.00468286	0.0131767	Rv0331	Possible dehydrogenase/reductase	396201	397367	+	intermediary metabolism and respiration
Rv0332	0.767826	1.7027	0.441229	0.0818238	0.135527	Rv0332	Conserved protein	397442	398227	+	conserved hypotheticals
Rv0333	0.644319	1.563	0.333394	0.0532844	0.0965012	Rv0333	Unknown protein	398254	398628	+	conserved hypotheticals
Rv0334	-0.526363	-1.44029	0.38451	0.171025	0.247826	rmlA	Alpha-D-glucose-1-phosphate thymidylyltransferase RmlA (dTDP-glucose synthase) (dTDP-glucose pyrophosphorylase)	398658	399524	+	intermediary metabolism and respiration
Rv0335c	0.711208	1.63717	0.608201	0.242257	0.33087	PE6	PE family protein PE6	399535	400050	-	PE/PPE
Rv0336	1.08035	2.11454	0.327481	0.000970462	0.00353844	Rv0336	Conserved 13E12 repeat family protein	400192	401703	+	insertion seqs and phages
Rv0337c	0.634931	1.55286	0.205541	0.0020078	0.00645635	aspC	Probable aspartate aminotransferase AspC (transaminase A) (ASPAT)	401873	403162	-	intermediary metabolism and respiration
Rv0338c	0.0888035	1.06349	0.322423	0.782989	0.833256	Rv0338c	Probable iron-sulfur-binding reductase	403193	405841	-	intermediary metabolism and respiration
Rv0339c	1.52953	2.88692	0.19836	1.24972e-14	9.86e-13	Rv0339c	Possible transcriptional regulatory protein	405950	408448	-	regulatory proteins
Rv0340	0.138962	1.10111	0.215946	0.519898	0.60996	Rv0340	Conserved protein	408634	409173	+	conserved hypotheticals
Rv0341	1.42402	2.68333	0.363476	8.93659e-05	0.000485956	iniB	Isoniazid inductible gene protein IniB	409362	410801	+	cell wall and cell processes
Rv0342	0.521823	1.43577	0.255425	0.0410569	0.0783953	iniA	Isoniazid inductible gene protein IniA	410838	412760	+	cell wall and cell processes
Rv0343	1.79535	3.471	0.404922	9.2575e-06	7.4042e-05	iniC	Isoniazid inductible gene protein IniC	412757	414238	+	cell wall and cell processes
Rv0344c	-0.000447538	-1.00031	0.263116	0.998643	0.998886	lpqJ	Probable lipoprotein LpqJ	414381	414941	-	cell wall and cell processes
Rv0345	0.981301	1.97425	0.552278	0.075597	0.126694	Rv0345	Conserved hypothetical protein	415050	415460	+	conserved hypotheticals
Rv0346c	-1.6117	-3.05612	0.334839	1.48416e-06	1.61412e-05	ansP2	Possible L-asparagine permease AnsP2 (L-asparagine transport protein)	415502	416965	-	cell wall and cell processes
Rv0347	-1.32861	-2.5116	0.403085	0.000980374	0.00355721	Rv0347	Probable conserved membrane protein	417304	418290	+	cell wall and cell processes
Rv0348	-1.78375	-3.44319	0.454513	8.69019e-05	0.000476974	Rv0348	Possible transcriptional regulatory protein	418293	418946	+	regulatory proteins
Rv0349	-1.39875	-2.63674	0.373726	0.000182037	0.000888782	Rv0349	Hypothetical protein	418949	419608	+	conserved hypotheticals
Rv0350	-1.61519	-3.06352	0.278857	6.94741e-09	1.52562e-07	dnaK	Probable chaperone protein DnaK (heat shock protein 70) (heat shock 70 kDa protein) (HSP70)	419835	421712	+	virulence, detoxification, adaptation
Rv0351	-1.3251	-2.50551	0.312907	2.2874e-05	0.000156987	grpE	Probable GrpE protein (HSP-70 cofactor)	421709	422416	+	virulence, detoxification, adaptation
Rv0352	-1.46679	-2.76407	0.352081	3.099e-05	0.000201582	dnaJ1	Probable chaperone protein DnaJ1	422452	423639	+	virulence, detoxification, adaptation
Rv0353	-0.944124	-1.92402	0.265701	0.000380378	0.00162889	hspR	Probable heat shock protein transcriptional repressor HspR (MerR family)	423639	424019	+	virulence, detoxification, adaptation
Rv0354c	-1.86054	-3.63143	0.485022	0.000125061	0.000641856	PPE7	PPE family protein PPE7	424269	424694	-	PE/PPE
Rv0355c	-0.639248	-1.55752	0.427687	0.135003	0.204569	PPE8	PPE family protein PPE8	424777	434679	-	PE/PPE
Rv0356c	0.311789	1.24125	0.329289	0.343713	0.439367	Rv0356c	Conserved protein	434830	435474	-	conserved hypotheticals
Rv0357c	1.00031	2.00042	0.227279	1.07641e-05	8.28673e-05	purA	Probable adenylosuccinate synthetase PurA (imp--aspartate ligase) (ADSS) (ampsase)	435471	436769	-	intermediary metabolism and respiration
Rv0358	2.21441	4.64093	0.571169	0.000105759	0.000556236	Rv0358	Conserved protein	436860	437507	+	conserved hypotheticals
Rv0359	1.43947	2.71222	0.498325	0.00386928	0.0112018	Rv0359	Probable conserved integral membrane protein	437518	438297	+	cell wall and cell processes
Rv0360c	-0.262173	-1.19928	0.562216	0.640985	0.716662	Rv0360c	Conserved protein	438302	438739	-	conserved hypotheticals
Rv0361	1.02576	2.03604	0.200951	3.31578e-07	4.35501e-06	Rv0361	Probable conserved membrane protein	438822	439649	+	cell wall and cell processes
Rv0362	1.33217	2.5178	0.247695	7.5218e-08	1.18476e-06	mgtE	Possible Mg2+ transport transmembrane protein MgtE	439871	441253	+	cell wall and cell processes
Rv0363c	-0.308363	-1.2383	0.226187	0.172785	0.249848	fba	Probable fructose-bisphosphate aldolase Fba	441265	442299	-	intermediary metabolism and respiration
Rv0364	-1.68717	-3.22024	0.40916	3.7317e-05	0.000234572	Rv0364	Possible conserved transmembrane protein	442395	443078	+	cell wall and cell processes
Rv0365c	-0.17471	-1.12874	0.28088	0.533936	0.622521	Rv0365c	Conserved protein	443067	444197	-	conserved hypotheticals
Rv0366c	-0.429416	-1.34669	0.338579	0.204695	0.287335	Rv0366c	Conserved hypothetical protein	444222	444815	-	conserved hypotheticals
Rv0367c	0.868302	1.82551	0.574535	0.130709	0.199756	Rv0367c	Hypothetical protein	444844	445233	-	conserved hypotheticals
Rv0368c	1.03716	2.05218	0.545909	0.0574497	0.10202	Rv0368c	Conserved hypothetical protein	445314	446525	-	conserved hypotheticals
Rv0369c	0.23564	1.17743	0.385361	0.540882	0.628407	Rv0369c	Possible membrane oxidoreductase	446531	447046	-	intermediary metabolism and respiration
Rv0370c	0.109533	1.07888	0.331377	0.740993	0.799954	Rv0370c	Possible oxidoreductase	447147	448043	-	intermediary metabolism and respiration
Rv0371c	0.446922	1.36313	0.571382	0.43411	0.530508	Rv0371c	Conserved hypothetical protein	448040	448633	-	conserved hypotheticals
Rv0372c	0.925517	1.89936	0.620627	0.135893	0.205614	Rv0372c	Conserved hypothetical protein	448630	449385	-	conserved hypotheticals
Rv0373c	0.174121	1.12828	0.210609	0.408379	0.505676	Rv0373c	Probable carbon monoxyde dehydrogenase (large chain)	449404	451803	-	intermediary metabolism and respiration
Rv0374c	0.717436	1.64426	0.423642	0.0903613	0.146828	Rv0374c	Probable carbon monoxyde dehydrogenase (small chain)	451800	452279	-	intermediary metabolism and respiration
Rv0375c	0.0151097	1.01053	0.379745	0.968261	0.976576	Rv0375c	Probable carbon monoxyde dehydrogenase (medium chain)	452294	453154	-	intermediary metabolism and respiration
Rv0376c	0.609953	1.52621	0.323332	0.0592332	0.104689	Rv0376c	Conserved hypothetical protein	453230	454372	-	conserved hypotheticals
Rv0377	0.991741	1.98858	0.438057	0.0235771	0.0500315	Rv0377	Probable transcriptional regulatory protein (probably LysR-family)	454421	455386	+	regulatory proteins
Rv0378	0.542696	1.45669	0.605603	0.370186	0.466821	Rv0378	Conserved hypothetical glycine rich protein	455637	455858	+	conserved hypotheticals
Rv0379	-1.63039	-3.09596	0.372331	1.19297e-05	8.98224e-05	secE2	Possible protein transport protein SecE2	455977	456192	+	cell wall and cell processes
Rv0380c	1.7233	3.30191	0.471602	0.000258044	0.00118	Rv0380c	Possible RNA methyltransferase (RNA methylase)	456268	456819	-	intermediary metabolism and respiration
Rv0381c	1.82009	3.53104	0.578098	0.00164157	0.00544235	Rv0381c	Hypothetical protein	456915	457823	-	conserved hypotheticals
Rv0382c	0.848378	1.80047	0.282104	0.00263562	0.00814051	pyrE	Probable orotate phosphoribosyltransferase PyrE (OPRT) (oprtase)	457841	458380	-	intermediary metabolism and respiration
Rv0383c	0.444906	1.36123	0.324033	0.169744	0.246231	Rv0383c	Possible conserved secreted protein	458461	459315	-	cell wall and cell processes
Rv0384c	0.180834	1.13354	0.524961	0.730492	0.790693	clpB	Probable endopeptidase ATP binding protein (chain B) ClpB (ClpB protein) (heat shock protein F84.1)	459456	462002	-	virulence, detoxification, adaptation
Rv0385	-0.0813163	-1.05798	0.258696	0.75327	0.809381	Rv0385	Probable monooxygenase	462135	463307	+	intermediary metabolism and respiration
Rv0386	-0.138447	-1.10072	0.301697	0.64631	0.72044	Rv0386	Probable transcriptional regulatory protein (probably LuxR/UhpA-family)	463411	466668	+	regulatory proteins
Rv0387c	1.33248	2.51835	0.503361	0.00811702	0.0207907	Rv0387c	Conserved hypothetical protein	466672	467406	-	conserved hypotheticals
Rv0388c	0.418007	1.33608	0.268288	0.119221	0.184531	PPE9	PPE family protein PPE9	467459	468001	-	PE/PPE
Rv0389	-0.181312	-1.13391	0.238883	0.447853	0.543424	purT	Probable phosphoribosylglycinamide formyltransferase 2 PurT (GART 2) (gar transformylase 2) (5'-phosphoribosylglycinamide transformylase 2) (formate-dependent gar transformylase)	468335	469594	+	intermediary metabolism and respiration
Rv0390	1.33055	2.51498	0.55275	0.0160779	0.0365576	Rv0390	Conserved protein	469591	470013	+	conserved hypotheticals
Rv0391	-0.0500196	-1.03528	0.284737	0.860554	0.893419	metZ	Probable O-succinylhomoserine sulfhydrylase MetZ (OSH sulfhydrylase)	470010	471230	+	intermediary metabolism and respiration
Rv0392c	0.561443	1.47574	0.282555	0.0469197	0.0872003	ndhA	Probable membrane NADH dehydrogenase NdhA	471227	472639	-	intermediary metabolism and respiration
Rv0393	0.84482	1.79604	0.619999	0.173003	0.250076	Rv0393	Conserved 13E12 repeat family protein	472781	474106	+	insertion seqs and phages
Rv0394c	0.738053	1.66792	0.273971	0.007062	0.0184681	Rv0394c	Possible secreted protein	474122	474841	-	cell wall and cell processes
Rv0395	0.345956	1.27099	0.613358	0.57273	0.65768	Rv0395	Hypothetical protein	474940	475344	+	conserved hypotheticals
Rv0396	-0.28061	-1.21471	0.499021	0.573898	0.658469	Rv0396	Hypothetical protein	475350	475742	+	conserved hypotheticals
Rv0397	-0.737997	-1.66786	0.502322	0.141787	0.212809	Rv0397	Conserved 13E12 repeat family protein	475816	476184	+	insertion seqs and phages
Rv0397A	-1.45338	-2.73849	0.372267	9.45641e-05	0.000506849	Rv0397A	Conserved protein	476394	476642	+	conserved hypotheticals
Rv0398c	0.838595	1.78831	0.549927	0.127279	0.19524	Rv0398c	Possible secreted protein	476679	477320	-	cell wall and cell processes
Rv0399c	0.0951213	1.06816	0.370014	0.797121	0.845232	lpqK	Possible conserved lipoprotein LpqK	477327	478556	-	cell wall and cell processes
Rv0400c	0.570259	1.48479	0.210413	0.00672448	0.0177663	fadE7	Acyl-CoA dehydrogenase FadE7	478566	479753	-	lipid metabolism
Rv0401	1.41042	2.65815	0.607293	0.0202075	0.0440472	Rv0401	Probable conserved transmembrane protein	479789	480160	+	cell wall and cell processes
Rv0402c	-1.84238	-3.586	0.476659	0.000111005	0.000579111	mmpL1	Probable conserved transmembrane transport protein MmpL1	480355	483231	-	cell wall and cell processes
Rv0403c	-1.41789	-2.67194	0.340037	3.04846e-05	0.000199912	mmpS1	Probable conserved membrane protein MmpS1	483228	483656	-	cell wall and cell processes
Rv0404	-2.40526	-5.29731	0.503437	1.77331e-06	1.86925e-05	fadD30	Fatty-acid-AMP ligase FadD30 (fatty-acid-AMP synthetase) (fatty-acid-AMP synthase)	483977	485734	+	lipid metabolism
Rv0405	-1.87857	-3.6771	0.482652	9.93473e-05	0.000529037	pks6	Probable membrane bound polyketide synthase Pks6	485731	489939	+	lipid metabolism
Rv0406c	0.411183	1.32978	0.281834	0.144578	0.21621	Rv0406c	Beta lactamase like protein	489887	490705	-	conserved hypotheticals
Rv0407	0.631158	1.54881	0.293591	0.031572	0.0635303	fgd1	F420-dependent glucose-6-phosphate dehydrogenase Fgd1	490783	491793	+	intermediary metabolism and respiration
Rv0408	0.700935	1.62556	0.221035	0.00151837	0.00509137	pta	Probable phosphate acetyltransferase Pta (phosphotransacetylase)	491786	493858	+	intermediary metabolism and respiration
Rv0409	0.817773	1.76268	0.19602	3.02096e-05	0.000198707	ackA	Probable acetate kinase AckA (acetokinase)	493851	495008	+	intermediary metabolism and respiration
Rv0410c	0.868406	1.82564	0.156691	2.9877e-08	5.53263e-07	pknG	Serine/threonine-protein kinase PknG (protein kinase G) (STPK G)	495062	497314	-	regulatory proteins
Rv0411c	1.6132	3.05929	0.380761	2.26758e-05	0.00015641	glnH	Probable glutamine-binding lipoprotein GlnH (GLNBP)	497314	498300	-	cell wall and cell processes
Rv0412c	1.12764	2.18501	0.237492	2.05338e-06	2.12097e-05	Rv0412c	Possible conserved membrane protein	498300	499619	-	cell wall and cell processes
Rv0413	1.29605	2.45556	0.516731	0.0121356	0.02909	mutT3	Possible mutator protein MutT3 (7,8-dihydro-8-oxoguanine-triphosphatase) (8-oxo-dGTPase) (dGTP pyrophosphohydrolase)	499713	500366	+	information pathways
Rv0414c	0.971488	1.96086	0.621182	0.117833	0.182675	thiE	Thiamine-phosphate pyrophosphorylase ThiE (TMP pyrophosphorylase) (TMP-PPASE) (thiamine-phosphate synthase)	500350	501018	-	intermediary metabolism and respiration
Rv0415	0.870129	1.82783	0.315569	0.0058275	0.0158236	thiO	Possible thiamine biosynthesis oxidoreductase ThiO	501148	502170	+	intermediary metabolism and respiration
Rv0416	0.287505	1.22053	0.37063	0.437915	0.534046	thiS	Possible protein ThiS	502167	502373	+	intermediary metabolism and respiration
Rv0417	0.302284	1.2331	0.266214	0.256168	0.346075	thiG	Probable thiamin biosynthesis protein ThiG (thiazole biosynthesis protein)	502366	503124	+	intermediary metabolism and respiration
Rv0418	0.0635163	1.04501	0.21698	0.76973	0.822766	lpqL	Probable lipoprotein aminopeptidase LpqL	503496	504998	+	cell wall and cell processes
Rv0419	-0.421511	-1.33933	0.34756	0.225218	0.311321	lpqM	Possible lipoprotein peptidase LpqM	505086	506582	+	cell wall and cell processes
Rv0420c	-0.499119	-1.41335	0.332167	0.132939	0.201963	Rv0420c	Possible transmembrane protein	506561	506971	-	cell wall and cell processes
Rv0421c	1.67616	3.19577	0.560046	0.00276336	0.0084588	Rv0421c	Conserved hypothetical protein	507132	507761	-	conserved hypotheticals
Rv0422c	0.820996	1.76663	0.440607	0.0624158	0.10895	thiD	Probable phosphomethylpyrimidine kinase ThiD (HMP-phosphate kinase) (HMP-P kinase)	507758	508555	-	intermediary metabolism and respiration
Rv0423c	0.461886	1.37734	0.191506	0.0158712	0.0361076	thiC	Probable thiamine biosynthesis protein ThiC	508582	510225	-	intermediary metabolism and respiration
Rv0424c	-0.602209	-1.51804	0.345304	0.0811597	0.13459	Rv0424c	Hypothetical protein	510377	510652	-	conserved hypotheticals
Rv0425c	1.07098	2.10086	0.234562	4.97404e-06	4.36929e-05	ctpH	Possible metal cation transporting P-type ATPase CtpH	510702	515321	-	cell wall and cell processes
Rv0426c	-1.46993	-2.77008	0.4072	0.000306384	0.00137047	Rv0426c	Possible transmembrane protein	515373	515816	-	cell wall and cell processes
Rv0427c	-0.077512	-1.0552	0.280283	0.782127	0.832554	xthA	Probable exodeoxyribonuclease III protein XthA (exonuclease III) (EXO III) (AP endonuclease VI)	516017	516892	-	information pathways
Rv0428c	0.653126	1.57257	0.367498	0.0755314	0.126635	Rv0428c	GCN5-related N-acetyltransferase	516895	517803	-	intermediary metabolism and respiration
Rv0429c	0.640959	1.55937	0.383591	0.0947324	0.152365	def	Probable polypeptide deformylase Def (PDF) (formylmethionine deformylase)	517803	518396	-	information pathways
Rv0430	-1.88964	-3.70543	0.428277	1.02331e-05	8.05906e-05	Rv0430	Conserved hypothetical protein	518733	519041	+	conserved hypotheticals
Rv0431	-1.19129	-2.28356	0.369959	0.00128167	0.0044277	Rv0431	Putative tuberculin related peptide	519073	519567	+	cell wall and cell processes
Rv0432	0.582587	1.49753	0.434207	0.179685	0.258281	sodC	Periplasmic superoxide dismutase [Cu-Zn] SodC	519600	520322	+	virulence, detoxification, adaptation
Rv0433	-0.581215	-1.49611	0.267033	0.029513	0.0601824	Rv0433	Conserved hypothetical protein	520324	521454	+	conserved hypotheticals
Rv0434	0.375155	1.29698	0.324259	0.247289	0.336768	Rv0434	Conserved hypothetical protein	521514	522167	+	conserved hypotheticals
Rv0435c	1.34258	2.53605	0.475877	0.00478322	0.0134132	Rv0435c	Putative conserved ATPase	522347	524533	-	cell wall and cell processes
Rv0436c	0.497298	1.41157	0.286167	0.0822472	0.136173	pssA	Probable CDP-diacylglycerol--serine O-phosphatidyltransferase PssA (PS synthase) (phosphatidylserine synthase)	524530	525390	-	lipid metabolism
Rv0437c	0.863079	1.81892	0.440273	0.0499575	0.091685	psd	Possible phosphatidylserine decarboxylase Psd (PS decarboxylase)	525387	526082	-	lipid metabolism
Rv0438c	0.27116	1.20678	0.239889	0.258326	0.348076	moeA2	Probable molybdopterin biosynthesis protein MoeA2	526143	527360	-	intermediary metabolism and respiration
Rv0439c	-0.133759	-1.09715	0.180513	0.458698	0.55339	Rv0439c	Probable dehydrogenase/reductase	527379	528314	-	intermediary metabolism and respiration
Rv0440	-1.73502	-3.32883	0.232238	7.96728e-14	4.97253e-12	groEL2	60 kDa chaperonin 2 GroEL2 (protein CPN60-2) (GroEL protein 2) (65 kDa antigen) (heat shock protein 65) (cell wall protein A) (antigen A)	528608	530230	+	virulence, detoxification, adaptation
Rv0441c	0.24782	1.18741	0.449499	0.581411	0.663939	Rv0441c	Hypothetical protein	530296	530724	-	conserved hypotheticals
Rv0442c	-0.321387	-1.24953	0.228809	0.160138	0.23453	PPE10	PPE family protein PPE10	530751	532214	-	PE/PPE
Rv0443	0.513602	1.42761	0.220541	0.0198681	0.0434225	Rv0443	Conserved protein	532396	532911	+	conserved hypotheticals
Rv0444c	0.331407	1.25824	0.338952	0.328202	0.422694	rskA	Anti-sigma factor RskA (regulator of sigma K)	533091	533789	-	information pathways
Rv0445c	0.589933	1.50518	0.325864	0.070239	0.119517	sigK	Alternative RNA polymerase sigma factor SigK	533833	534396	-	information pathways
Rv0446c	0.798734	1.73957	0.276902	0.00391993	0.0113405	Rv0446c	Possible conserved transmembrane protein	534445	535215	-	cell wall and cell processes
Rv0447c	-0.207658	-1.15481	0.282775	0.462729	0.557363	ufaA1	Probable cyclopropane-fatty-acyl-phospholipid synthase UfaA1 (cyclopropane fatty acid synthase) (CFA synthase)	535224	536507	-	lipid metabolism
Rv0448c	1.05605	2.07923	0.379871	0.00543567	0.0148676	Rv0448c	Conserved hypothetical protein	536504	537169	-	conserved hypotheticals
Rv0449c	-0.100982	-1.0725	0.320737	0.75288	0.809174	Rv0449c	Conserved hypothetical protein	537229	538548	-	conserved hypotheticals
Rv0450c	-1.44147	-2.71598	0.470648	0.00219317	0.00697303	mmpL4	Probable conserved transmembrane transport protein MmpL4	538588	541491	-	cell wall and cell processes
Rv0451c	-1.77046	-3.41163	0.500683	0.000406092	0.0017193	mmpS4	Probable conserved membrane protein MmpS4	541488	541910	-	cell wall and cell processes
Rv0452	1.1151	2.1661	0.460448	0.0154453	0.0353641	Rv0452	Possible transcriptional regulatory protein	542142	542852	+	regulatory proteins
Rv0453	-0.338297	-1.26426	0.313124	0.279967	0.371629	PPE11	PPE family protein PPE11	543174	544730	+	PE/PPE
Rv0454	-0.530114	-1.44404	0.420062	0.206953	0.290171	Rv0454	Conserved hypothetical protein	544835	545185	+	conserved hypotheticals
Rv0455c	-1.11007	-2.15857	0.498265	0.0258887	0.054052	Rv0455c	Conserved protein	545375	545821	-	conserved hypotheticals
Rv0456A	0.638815	1.55705	0.547513	0.243308	0.332085	mazF1	Possible toxin MazF1	547076	547357	-	virulence, detoxification, adaptation
Rv0456B	-1.29257	-2.44964	0.351621	0.000236891	0.00110415	mazE1	Possible antitoxin MazE1	547344	547517	-	virulence, detoxification, adaptation
Rv0456c	-0.564347	-1.47872	0.253775	0.0261613	0.0544829	echA2	enoyl-CoA hydratase EchA2 (enoyl hydrase) (unsaturated acyl-CoA hydratase) (crotonase)	545889	546803	-	lipid metabolism
Rv0457c	-0.420865	-1.33873	0.372327	0.258323	0.348076	Rv0457c	Probable peptidase	547586	549607	-	intermediary metabolism and respiration
Rv0458	-0.342346	-1.26782	0.279572	0.22075	0.306072	Rv0458	Probable aldehyde dehydrogenase	549675	551198	+	intermediary metabolism and respiration
Rv0459	0.426924	1.34436	0.521797	0.413255	0.510637	Rv0459	Conserved hypothetical protein	551198	551689	+	conserved hypotheticals
Rv0460	0.0882548	1.06308	0.466725	0.850019	0.886011	Rv0460	Conserved hydrophobic protein	551749	551988	+	conserved hypotheticals
Rv0461	0.0877112	1.06268	0.200482	0.661747	0.733348	Rv0461	Probable transmembrane protein	552026	552550	+	cell wall and cell processes
Rv0462	-0.157546	-1.11539	0.288493	0.584999	0.666555	lpdC	Dihydrolipoamide dehydrogenase LpdC (lipoamide reductase (NADH)) (lipoyl dehydrogenase) (dihydrolipoyl dehydrogenase) (diaphorase)	552614	554008	+	intermediary metabolism and respiration
Rv0463	-0.467705	-1.38291	0.367317	0.202911	0.285283	Rv0463	Probable conserved membrane protein	554016	554309	+	cell wall and cell processes
Rv0464c	-0.866891	-1.82373	0.227621	0.000139824	0.000709651	Rv0464c	Conserved protein	554313	554885	-	conserved hypotheticals
Rv0465c	-0.568727	-1.48321	0.29431	0.0533092	0.0965012	Rv0465c	Probable transcriptional regulatory protein	554882	556306	-	regulatory proteins
Rv0466	-1.22752	-2.34164	0.215482	1.22186e-08	2.51154e-07	Rv0466	Conserved protein	556458	557252	+	conserved hypotheticals
Rv0467	0.0843327	1.0602	0.274382	0.758573	0.813379	icl1	Isocitrate lyase Icl (isocitrase) (isocitratase)	557527	558813	+	intermediary metabolism and respiration
Rv0468	-1.47651	-2.78276	0.384097	0.000120984	0.000625618	fadB2	3-hydroxybutyryl-CoA dehydrogenase FadB2 (beta-hydroxybutyryl-CoA dehydrogenase) (BHBD)	558895	559755	+	lipid metabolism
Rv0469	-2.36845	-5.16387	0.526562	6.86115e-06	5.75636e-05	umaA	Possible mycolic acid synthase UmaA	559888	560748	+	lipid metabolism
Rv0470A	0.556886	1.47109	0.414529	0.179137	0.257751	Rv0470A	Hypothetical protein	561854	562294	-	conserved hypotheticals
Rv0470c	-1.29394	-2.45196	0.384161	0.000756569	0.00287206	pcaA	Mycolic acid synthase PcaA (cyclopropane synthase)	560848	561711	-	lipid metabolism
Rv0471c	0.563811	1.47817	0.409924	0.169007	0.245421	Rv0471c	Hypothetical protein	562225	562713	-	conserved hypotheticals
Rv0472c	-0.996568	-1.99525	0.325319	0.00218871	0.00696424	Rv0472c	Probable transcriptional regulatory protein (possibly TetR-family)	562723	563427	-	regulatory proteins
Rv0473	0.0777111	1.05534	0.23762	0.743638	0.801966	Rv0473	Possible conserved transmembrane protein	563564	564934	+	cell wall and cell processes
Rv0474	-1.18511	-2.2738	0.278996	2.15916e-05	0.000149685	Rv0474	Probable transcriptional regulatory protein	565021	565443	+	regulatory proteins
Rv0475	-0.755286	-1.68797	0.311484	0.0153168	0.0351577	hbhA	Iron-regulated heparin binding hemagglutinin HbhA (adhesin)	565797	566396	+	cell wall and cell processes
Rv0476	-0.416532	-1.33471	0.294496	0.157248	0.230957	Rv0476	Possible conserved transmembrane protein	566508	566771	+	cell wall and cell processes
Rv0477	0.252853	1.19156	0.317213	0.425389	0.522023	Rv0477	Possible conserved secreted protein	566776	567222	+	cell wall and cell processes
Rv0478	1.05497	2.07768	0.329144	0.00134965	0.00463525	deoC	Probable deoxyribose-phosphate aldolase DeoC (phosphodeoxyriboaldolase) (deoxyriboaldolase)	567222	567896	+	intermediary metabolism and respiration
Rv0479c	-1.45368	-2.73905	0.407856	0.000364978	0.00157939	Rv0479c	Probable conserved membrane protein	567921	568967	-	cell wall and cell processes
Rv0480c	0.576355	1.49108	0.324926	0.076096	0.127426	Rv0480c	Possible amidohydrolase	568964	569806	-	intermediary metabolism and respiration
Rv0481c	-0.193147	-1.14325	0.239504	0.419986	0.517316	Rv0481c	Hypothetical protein	569988	570512	-	conserved hypotheticals
Rv0482	0.081099	1.05782	0.284644	0.77571	0.827437	murB	Probable UDP-N-acetylenolpyruvoylglucosamine reductase MurB (UDP-N-acetylmuramate dehydrogenase)	570539	571648	+	cell wall and cell processes
Rv0483	-1.60445	-3.0408	0.244034	4.87499e-11	1.83188e-09	lprQ	Probable conserved lipoprotein LprQ	571710	573065	+	cell wall and cell processes
Rv0484c	0.376632	1.29831	0.471436	0.424346	0.521053	Rv0484c	Probable short-chain type oxidoreductase	573046	573801	-	intermediary metabolism and respiration
Rv0485	1.04915	2.06931	0.252609	3.27769e-05	0.000211865	Rv0485	Possible transcriptional regulatory protein	573984	575300	+	regulatory proteins
Rv0486	2.06253	4.17718	0.52719	9.14182e-05	0.000495805	mshA	Glycosyltransferase MshA	575348	576790	+	intermediary metabolism and respiration
Rv0487	0.716123	1.64276	0.205211	0.000483561	0.00198395	Rv0487	Conserved hypothetical protein	576787	577338	+	conserved hypotheticals
Rv0488	-0.287452	-1.22048	0.435131	0.508861	0.599235	Rv0488	Probable conserved integral membrane protein	577664	578269	+	cell wall and cell processes
Rv0489	-0.0695234	-1.04937	0.326603	0.83143	0.870608	gpm1	Probable phosphoglycerate mutase 1 Gpm1 (phosphoglyceromutase) (PGAM) (BPG-dependent PGAM)	578426	579175	+	intermediary metabolism and respiration
Rv0490	1.64772	3.13339	0.270418	1.10645e-09	3.03242e-08	senX3	Putative two component sensor histidine kinase SenX3	579349	580581	+	regulatory proteins
Rv0491	1.13919	2.20257	0.209058	5.06131e-08	8.63364e-07	regX3	Two component sensory transduction protein RegX3 (transcriptional regulatory protein) (probably LuxR-family)	580809	581492	+	regulatory proteins
Rv0492A	0.00886638	1.00616	0.370482	0.980907	0.985943	Rv0492A	Hypothetical protein	583375	583704	-	conserved hypotheticals
Rv0492c	1.15623	2.22874	0.514145	0.0245231	0.051705	Rv0492c	Probable oxidoreductase GMC-type	581489	583378	-	intermediary metabolism and respiration
Rv0493c	0.961924	1.94791	0.498188	0.053502	0.0967649	Rv0493c	Conserved protein	583701	584690	-	conserved hypotheticals
Rv0494	0.173136	1.12751	0.604836	0.774685	0.827202	Rv0494	Probable transcriptional regulatory protein (probably GntR-family)	584695	585423	+	regulatory proteins
Rv0495c	0.237442	1.1789	0.194074	0.221155	0.306531	Rv0495c	Conserved hypothetical protein	585424	586314	-	conserved hypotheticals
Rv0496	1.16689	2.24526	0.314794	0.000209875	0.000999765	Rv0496	Conserved hypothetical protein	586394	587380	+	conserved hypotheticals
Rv0497	0.174494	1.12857	0.33735	0.604982	0.685276	Rv0497	Probable conserved transmembrane protein	587377	588309	+	cell wall and cell processes
Rv0498	1.5085	2.84513	0.421196	0.000341683	0.0014975	Rv0498	Conserved hypothetical protein	588325	589167	+	conserved hypotheticals
Rv0499	1.36218	2.57073	0.504745	0.00696009	0.0182597	Rv0499	Conserved hypothetical protein	589183	590058	+	conserved hypotheticals
Rv0500	0.0139424	1.00971	0.268223	0.958544	0.968438	proC	Probable pyrroline-5-carboxylate reductase ProC (P5CR) (P5C reductase)	590083	590970	+	intermediary metabolism and respiration
Rv0500A	-1.66065	-3.16158	0.212155	4.97672e-15	4.44767e-13	Rv0500A	Conserved protein	591111	591347	+	conserved hypotheticals
Rv0500B	-2.42261	-5.36142	0.317357	2.28099e-14	1.67449e-12	Rv0500B	Conserved hypothetical protein	591475	591576	+	conserved hypotheticals
Rv0501	-1.77562	-3.42384	0.438847	5.20793e-05	0.000311642	galE2	Possible UDP-glucose 4-epimerase GalE2 (galactowaldenase) (UDP-galactose 4-epimerase) (uridine diphosphate galactose 4-epimerase) (uridine diphospho-galactose 4-epimerase)	591654	592784	+	intermediary metabolism and respiration
Rv0502	-1.6302	-3.09556	0.374877	1.36989e-05	0.000102393	Rv0502	Conserved protein	592791	593867	+	conserved hypotheticals
Rv0503c	-1.25485	-2.38642	0.383337	0.0010623	0.00378902	cmaA2	Cyclopropane-fatty-acyl-phospholipid synthase 2 CmaA2 (cyclopropane fatty acid synthase) (CFA synthase) (cyclopropane mycolic acid synthase 2) (mycolic acid trans-cyclopropane synthetase)	593871	594779	-	lipid metabolism
Rv0504c	-0.905038	-1.87259	0.378623	0.0168328	0.0379175	Rv0504c	Conserved protein	594802	595302	-	conserved hypotheticals
Rv0505c	0.135055	1.09813	0.347255	0.697334	0.765484	serB1	Possible phosphoserine phosphatase SerB1 (PSP) (O-phosphoserine phosphohydrolase) (pspase)	595464	596585	-	intermediary metabolism and respiration
Rv0506	-2.03429	-4.0962	0.376698	6.65262e-08	1.08395e-06	mmpS2	Probable conserved membrane protein MmpS2	596759	597202	+	cell wall and cell processes
Rv0507	-1.74818	-3.35935	0.48519	0.000314467	0.00140062	mmpL2	Probable conserved transmembrane transport protein MmpL2	597199	600105	+	cell wall and cell processes
Rv0508	0.413894	1.33228	0.464801	0.37321	0.469913	Rv0508	Conserved hypothetical protein	600098	600391	+	conserved hypotheticals
Rv0509	0.52696	1.44089	0.257804	0.0409502	0.0782642	hemA	Probable glutamyl-tRNA reductase HemA (GLUTR)	600441	601847	+	intermediary metabolism and respiration
Rv0510	1.03482	2.04885	0.293816	0.000428332	0.00179865	hemC	Probable porphobilinogen deaminase HemC (PBG) (hydroxymethylbilane synthase) (HMBS) (pre-uroporphyrinogen synthase)	601857	602786	+	intermediary metabolism and respiration
Rv0511	1.8898	3.70584	0.446951	2.35565e-05	0.000160734	hemD	Probable uroporphyrin-III C-methyltransferase HemD (uroporphyrinogen III methylase) (urogen III methylase) (SUMT) (urogen III methylase) (UROM)	602819	604516	+	intermediary metabolism and respiration
Rv0512	1.61393	3.06084	0.496784	0.00115913	0.00406947	hemB	Probable delta-aminolevulinic acid dehydratase HemB (porphobilinogen synthase) (ALAD) (ALADH)	604602	605591	+	intermediary metabolism and respiration
Rv0513	1.04108	2.05777	0.314694	0.000938836	0.00343377	Rv0513	Possible conserved transmembrane protein	605604	606152	+	cell wall and cell processes
Rv0514	0.598456	1.51409	0.406367	0.140832	0.211919	Rv0514	Possible transmembrane protein	606149	606448	+	cell wall and cell processes
Rv0515	0.917106	1.88832	0.35266	0.00930774	0.0233318	Rv0515	Conserved 13E12 repeat family protein	606551	608062	+	insertion seqs and phages
Rv0516c	-1.54979	-2.92774	0.284372	5.04117e-08	8.63364e-07	Rv0516c	Possible anti-anti-sigma factor	608059	608535	-	information pathways
Rv0517	-1.33889	-2.52957	0.296082	6.12483e-06	5.20231e-05	Rv0517	Possible membrane acyltransferase	608746	610056	+	intermediary metabolism and respiration
Rv0518	-1.29982	-2.46198	0.322579	5.59051e-05	0.000330685	Rv0518	Possible exported protein	610188	610883	+	cell wall and cell processes
Rv0519c	2.17451	4.51432	0.23041	3.81578e-21	7.84334e-19	Rv0519c	Possible conserved membrane protein	611172	612074	-	cell wall and cell processes
Rv0520	-1.60751	-3.04726	0.388681	3.53706e-05	0.000225002	Rv0520	Possible methyltransferase/methylase (fragment)	612255	612605	+	intermediary metabolism and respiration
Rv0521	-0.775409	-1.71168	0.44089	0.0786225	0.131016	Rv0521	Possible methyltransferase/methylase (fragment)	612598	612903	+	intermediary metabolism and respiration
Rv0522	-0.390926	-1.31123	0.204026	0.055358	0.0992917	gabP	Probable GABA permease GabP (4-amino butyrate transport carrier) (GAMA-aminobutyrate permease)	613038	614342	+	cell wall and cell processes
Rv0523c	-1.40398	-2.64631	0.320315	1.1699e-05	8.88993e-05	Rv0523c	Conserved protein	614326	614721	-	conserved hypotheticals
Rv0524	1.3257	2.50654	0.390037	0.000676559	0.0026165	hemL	Probable glutamate-1-semialdehyde 2,1-aminomutase HemL (GSA) (glutamate-1-semialdehyde aminotransferase) (GSA-at)	614835	616223	+	intermediary metabolism and respiration
Rv0525	1.8086	3.50303	0.564796	0.00136369	0.00467566	Rv0525	Conserved protein	616223	616831	+	conserved hypotheticals
Rv0526	1.91763	3.77802	0.442732	1.4819e-05	0.000109965	Rv0526	Possible thioredoxin protein (thiol-disulfide interchange protein)	616846	617496	+	intermediary metabolism and respiration
Rv0527	1.77884	3.43149	0.528008	0.000754543	0.00287206	ccdA	Possible cytochrome C-type biogenesis protein CcdA	617493	618272	+	intermediary metabolism and respiration
Rv0528	2.17066	4.50228	0.547369	7.3206e-05	0.000413392	Rv0528	Probable conserved transmembrane protein	618305	619894	+	cell wall and cell processes
Rv0529	1.98499	3.95859	0.321523	6.67071e-10	1.95881e-08	ccsA	Possible cytochrome C-type biogenesis protein CcsA	619891	620865	+	intermediary metabolism and respiration
Rv0530	2.13349	4.38777	0.509547	2.82633e-05	0.000188011	Rv0530	Conserved protein	620907	622124	+	conserved hypotheticals
Rv0530A	0.227355	1.17069	0.535214	0.670987	0.741912	Rv0530A	Conserved protein	622121	622282	-	conserved hypotheticals
Rv0531	0.242907	1.18337	0.250884	0.332942	0.427326	Rv0531	Possible conserved membrane protein	622329	622646	+	cell wall and cell processes
Rv0532	1.75545	3.37631	0.377673	3.35085e-06	3.13789e-05	PE_PGRS6	PE-PGRS family protein PE_PGRS6	622793	624577	+	PE/PPE
Rv0533c	0.640732	1.55912	0.391652	0.101846	0.162093	fabH	3-oxoacyl-[acyl-carrier-protein] synthase III FabH (beta-ketoacyl-ACP synthase III) (KAS III)	624473	625480	-	lipid metabolism
Rv0534c	0.0360379	1.02529	0.259349	0.889486	0.91491	menA	1,4-dihydroxy-2-naphthoate octaprenyltransferase MenA (DHNA-octaprenyltransferase)	625562	626440	-	intermediary metabolism and respiration
Rv0535	0.692483	1.61606	0.306182	0.0237178	0.0502597	pnp	Probable 5'-methylthioadenosine phosphorylase Pnp (MTA phosphorylase)	626457	627251	+	intermediary metabolism and respiration
Rv0536	1.46343	2.75764	0.537054	0.00643152	0.0171243	galE3	Probable UDP-glucose 4-epimerase GalE3 (galactowaldenase) (UDP-galactose 4-epimerase) (uridine diphosphate galactose 4-epimerase) (uridine diphospho-galactose 4-epimerase)	627248	628288	+	intermediary metabolism and respiration
Rv0537c	1.3061	2.47272	0.412457	0.0015422	0.00515864	Rv0537c	Probable integral membrane protein	628298	629731	-	cell wall and cell processes
Rv0538	0.866367	1.82307	0.284745	0.00234541	0.0074055	Rv0538	Possible conserved membrane protein	630040	631686	+	cell wall and cell processes
Rv0539	1.4091	2.65571	0.459283	0.0021547	0.00686666	Rv0539	Probable dolichyl-phosphate sugar synthase (dolichol-phosphate sugar synthetase) (dolichol-phosphate sugar transferase) (sugar phosphoryldolichol synthase)	631743	632375	+	intermediary metabolism and respiration
Rv0540	1.7896	3.45719	0.502346	0.00036736	0.00158803	Rv0540	Conserved hypothetical protein	632372	633034	+	conserved hypotheticals
Rv0541c	1.19656	2.29192	0.451092	0.00798777	0.0205403	Rv0541c	Probable conserved integral membrane protein	633055	634404	-	cell wall and cell processes
Rv0542c	0.670883	1.59205	0.259031	0.00959838	0.0238711	menE	Possible O-succinylbenzoic acid--CoA ligase MenE (OSB-CoA synthetase) (O-succinylbenzoate-CoA synthase)	634416	635504	-	intermediary metabolism and respiration
Rv0543c	0.0861595	1.06154	0.212271	0.684821	0.754569	Rv0543c	Conserved protein	635573	635875	-	conserved hypotheticals
Rv0544c	-0.175051	-1.129	0.235298	0.456903	0.551639	Rv0544c	Possible conserved transmembrane protein	635935	636213	-	cell wall and cell processes
Rv0545c	-0.516498	-1.43048	0.250804	0.039459	0.0760863	pitA	Probable low-affinity inorganic phosphate transporter integral membrane protein PitA	636210	637463	-	cell wall and cell processes
Rv0546c	-0.191445	-1.14191	0.231431	0.408111	0.505497	Rv0546c	Conserved protein	637583	637969	-	conserved hypotheticals
Rv0547c	-0.258108	-1.19591	0.19905	0.194735	0.275864	Rv0547c	Possible oxidoreductase	638032	638916	-	intermediary metabolism and respiration
Rv0548c	0.219842	1.16461	0.236546	0.352691	0.448334	menB	Naphthoate synthase MenB (dihydroxynaphthoic acid synthetase) (DHNA synthetase)	639012	639956	-	intermediary metabolism and respiration
Rv0549c	0.878514	1.83848	0.580194	0.129982	0.198751	vapC3	Possible toxin VapC3	640228	640641	-	virulence, detoxification, adaptation
Rv0550c	0.144602	1.10543	0.515221	0.778971	0.830225	vapB3	Possible antitoxin VapB3	640638	640904	-	virulence, detoxification, adaptation
Rv0551c	0.139919	1.10184	0.450179	0.755947	0.811409	fadD8	Probable fatty-acid-CoA ligase FadD8 (fatty-acid-CoA synthetase) (fatty-acid-CoA synthase)	641096	642811	-	lipid metabolism
Rv0552	1.47148	2.77306	0.485463	0.00243676	0.00767038	Rv0552	Conserved protein	642889	644493	+	conserved hypotheticals
Rv0553	1.27726	2.42379	0.499889	0.0106159	0.0259464	menC	Probable muconate cycloisomerase MenC (cis,cis-muconate lactonizing enzyme) (MLE)	644490	645470	+	intermediary metabolism and respiration
Rv0554	0.353903	1.27801	0.234515	0.131278	0.200551	bpoC	Possible peroxidase BpoC (non-haem peroxidase)	645467	646255	+	virulence, detoxification, adaptation
Rv0555	0.891626	1.85527	0.19298	3.83168e-06	3.50045e-05	menD	Probable bifunctional menaquinone biosynthesis protein MenD : 2-succinyl-6-hydroxy-2,4-cyclohexadiene-1-carboxylate synthase (SHCHC synthase) + 2-oxoglutarate decarboxylase (alpha- ketoglutarate decarboxylase) (KDC)	646298	647962	+	intermediary metabolism and respiration
Rv0556	-0.096309	-1.06903	0.357274	0.787494	0.837183	Rv0556	Probable conserved transmembrane protein	647959	648474	+	cell wall and cell processes
Rv0557	1.83851	3.5764	0.441181	3.08302e-05	0.000201179	mgtA	Mannosyltransferase MgtA	648536	649672	+	lipid metabolism
Rv0558	0.787924	1.72659	0.267475	0.00322132	0.00965222	menH	Probable ubiquinone/menaquinone biosynthesis methyltransferase MenH (2-heptaprenyl-1,4-naphthoquinone methyltransferase)	649689	650393	+	intermediary metabolism and respiration
Rv0559c	0.267515	1.20373	0.320744	0.404256	0.501931	Rv0559c	Possible conserved secreted protein	650407	650745	-	cell wall and cell processes
Rv0560c	0.118953	1.08595	0.438563	0.786212	0.836253	Rv0560c	Possible benzoquinone methyltransferase (methylase)	650779	651504	-	intermediary metabolism and respiration
Rv0561c	1.6177	3.06884	0.454314	0.000369801	0.0015969	Rv0561c	Possible oxidoreductase	651529	652755	-	intermediary metabolism and respiration
Rv0562	0.952014	1.93457	0.381329	0.0125401	0.0299201	grcC1	Probable polyprenyl-diphosphate synthase GrcC1 (polyprenyl pyrophosphate synthetase)	652771	653778	+	intermediary metabolism and respiration
Rv0563	0.158616	1.11622	0.382542	0.678408	0.748507	htpX	Probable protease transmembrane protein heat shock protein HtpX	653879	654739	+	virulence, detoxification, adaptation
Rv0564c	-0.783019	-1.72073	0.247652	0.00156809	0.005224	gpdA1	Probable glycerol-3-phosphate dehydrogenase [NAD(P)+] GpdA1 (NAD(P)H-dependent glycerol-3-phosphate dehydrogenase) (NAD(P)H-dependent dihydroxyacetone-phosphate reductase)	654924	655949	-	lipid metabolism
Rv0565c	-0.894145	-1.85851	0.336393	0.00785971	0.020296	Rv0565c	Probable monooxygenase	656010	657470	-	intermediary metabolism and respiration
Rv0566c	-1.15226	-2.22262	0.322194	0.000348497	0.00151927	Rv0566c	Conserved protein	657548	658039	-	conserved hypotheticals
Rv0567	-0.612422	-1.52882	0.268458	0.0225329	0.0482965	Rv0567	Probable methyltransferase/methylase	658321	659340	+	intermediary metabolism and respiration
Rv0568	-0.440473	-1.35705	0.305481	0.14933	0.221735	cyp135B1	Possible cytochrome P450 135B1 Cyp135B1	659450	660868	+	intermediary metabolism and respiration
Rv0569	0.325632	1.25321	0.291154	0.263388	0.353621	Rv0569	Conserved protein	661003	661269	+	conserved hypotheticals
Rv0570	1.03577	2.05021	0.406998	0.0109307	0.0265603	nrdZ	Probable ribonucleoside-diphosphate reductase (large subunit) NrdZ (ribonucleotide reductase)	661295	663373	+	information pathways
Rv0571c	-0.666191	-1.58688	0.267306	0.012694	0.0302172	Rv0571c	Conserved protein	663487	664818	-	conserved hypotheticals
Rv0572c	-1.77305	-3.41775	0.387274	4.68831e-06	4.14487e-05	Rv0572c	Hypothetical protein	665042	665383	-	conserved hypotheticals
Rv0573c	-0.414201	-1.33256	0.295004	0.160304	0.234606	pncB2	Nicotinic acid phosphoribosyltransferase PncB2	665851	667242	-	intermediary metabolism and respiration
Rv0574c	0.184493	1.13642	0.372388	0.620296	0.698449	Rv0574c	Conserved hypothetical protein	667252	668394	-	conserved hypotheticals
Rv0575c	1.27583	2.42138	0.459716	0.00551587	0.0150669	Rv0575c	Possible oxidoreductase	668579	669745	-	intermediary metabolism and respiration
Rv0576	0.41563	1.33388	0.317457	0.190451	0.270822	Rv0576	Probable transcriptional regulatory protein (possibly ArsR-family)	669848	671152	+	regulatory proteins
Rv0577	-0.660541	-1.58068	0.220573	0.00274755	0.00842922	TB27.3	Conserved protein TB27.3	671166	671951	+	conserved hypotheticals
Rv0578c	-1.49772	-2.82395	0.349823	1.85762e-05	0.00013144	PE_PGRS7	PE-PGRS family protein PE_PGRS7	671996	675916	-	PE/PPE
Rv0579	0.562348	1.47667	0.4261	0.186916	0.267088	Rv0579	Conserved hypothetical protein	676238	676996	+	conserved hypotheticals
Rv0580c	0.347625	1.27246	0.46551	0.455207	0.549966	Rv0580c	Conserved protein	677125	677616	-	conserved hypotheticals
Rv0581	-0.157872	-1.11564	0.511129	0.757421	0.812567	vapB26	Possible antitoxin VapB26	677710	677925	+	virulence, detoxification, adaptation
Rv0582	-0.206877	-1.15419	0.297568	0.486913	0.580452	vapC26	Possible toxin VapC26. Contains PIN domain.	677922	678329	+	virulence, detoxification, adaptation
Rv0583c	-0.0640179	-1.04537	0.211903	0.762569	0.816791	lpqN	Probable conserved lipoprotein LpqN	678389	679075	-	cell wall and cell processes
Rv0584	0.124172	1.08988	0.267722	0.642784	0.717093	Rv0584	Possible conserved exported protein	679229	681862	+	cell wall and cell processes
Rv0585c	0.120765	1.08731	0.236931	0.610258	0.689034	Rv0585c	Probable conserved integral membrane protein	681885	684272	-	cell wall and cell processes
Rv0586	-0.393417	-1.3135	0.327454	0.229579	0.316287	mce2R	Probable transcriptional regulatory protein Mce2R (GntR-family)	684410	685132	+	regulatory proteins
Rv0587	0.315651	1.24457	0.259323	0.223523	0.309301	yrbE2A	Conserved hypothetical integral membrane protein YrbE2A	685129	685926	+	virulence, detoxification, adaptation
Rv0588	-0.160887	-1.11797	0.223342	0.471302	0.5657	yrbE2B	Conserved hypothetical integral membrane protein YrbE2B	685928	686815	+	virulence, detoxification, adaptation
Rv0589	-0.541009	-1.45499	0.378551	0.152959	0.226193	mce2A	Mce-family protein Mce2A	686821	688035	+	virulence, detoxification, adaptation
Rv0590	-0.445354	-1.36165	0.345773	0.197748	0.279484	mce2B	Mce-family protein Mce2B	688032	688859	+	virulence, detoxification, adaptation
Rv0590A	-0.497425	-1.41169	0.258331	0.0541622	0.0977011	Rv0590A	Mce-family related protein	688808	689062	+	virulence, detoxification, adaptation
Rv0591	0.0828897	1.05914	0.33512	0.804643	0.851013	mce2C	Mce-family protein Mce2C	689059	690504	+	virulence, detoxification, adaptation
Rv0592	0.153805	1.1125	0.3661	0.674399	0.745284	mce2D	Mce-family protein Mce2D	690501	692027	+	virulence, detoxification, adaptation
Rv0593	1.14418	2.2102	0.311432	0.000238862	0.00111117	lprL	Possible Mce-family lipoprotein LprL (Mce-family lipoprotein Mce2E)	692024	693232	+	cell wall and cell processes
Rv0594	0.304822	1.23527	0.327677	0.352242	0.447902	mce2F	Mce-family protein Mce2F	693237	694787	+	virulence, detoxification, adaptation
Rv0595c	0.219377	1.16423	0.400864	0.5842	0.66632	vapC4	Possible toxin VapC4	694839	695231	-	virulence, detoxification, adaptation
Rv0596c	0.292158	1.22447	0.433861	0.500699	0.592679	vapB4	Possible antitoxin VapB4	695228	695485	-	virulence, detoxification, adaptation
Rv0597c	0.622783	1.53984	0.488234	0.202104	0.284342	Rv0597c	Conserved hypothetical protein	695668	696903	-	conserved hypotheticals
Rv0598c	-0.848019	-1.80003	0.292155	0.00370037	0.0108272	vapC27	Possible toxin VapC27. Contains PIN domain.	697154	697567	-	virulence, detoxification, adaptation
Rv0599c	-1.23759	-2.35805	0.366609	0.000736054	0.00280958	vapB27	Possible antitoxin VapB27	697564	697800	-	virulence, detoxification, adaptation
Rv0600c	1.15448	2.22604	0.612479	0.0594391	0.104963	Rv0600c	Two component sensor kinase [second part]	697904	698410	-	regulatory proteins
Rv0601c	0.477345	1.39218	0.55624	0.390802	0.487583	Rv0601c	Two component sensor kinase [first part]	698524	698994	-	regulatory proteins
Rv0602c	0.95791	1.94249	0.5746	0.0954968	0.153414	tcrA	Two component DNA binding transcriptional regulatory protein TcrA	699038	699799	-	regulatory proteins
Rv0603	1.42059	2.67695	0.598154	0.0175512	0.0392135	Rv0603	Possible exported protein	699856	700167	+	cell wall and cell processes
Rv0604	1.24146	2.36438	0.505707	0.0140925	0.0328613	lpqO	Probable conserved lipoprotein LpqO	700239	701189	+	cell wall and cell processes
Rv0605	0.924668	1.89825	0.278599	0.00090344	0.00333098	Rv0605	Possible resolvase	701406	702014	+	insertion seqs and phages
Rv0606	1.96683	3.90909	0.516342	0.000139437	0.000708561	Rv0606	Possible transposase (fragment)	702016	702759	+	insertion seqs and phages
Rv0607	1.07038	2.09998	0.21992	1.1324e-06	1.28956e-05	Rv0607	Hypothetical protein	702813	703199	+	conserved hypotheticals
Rv0608	0.371415	1.29362	0.433142	0.391174	0.487899	vapB28	Possible antitoxin VapB28	703244	703489	+	virulence, detoxification, adaptation
Rv0609	0.130514	1.09468	0.32319	0.686336	0.755834	vapC28	Possible toxin VapC28. Contains PIN domain.	703486	703887	+	virulence, detoxification, adaptation
Rv0609A	0.61883	1.53563	0.471499	0.18936	0.269643	Rv0609A	Conserved hypothetical protein	703830	704057	+	conserved hypotheticals
Rv0610c	0.635134	1.55308	0.48277	0.188307	0.268423	Rv0610c	Hypothetical protein	704752	705909	-	conserved hypotheticals
Rv0611c	-0.757466	-1.69052	0.331716	0.0224023	0.0480919	Rv0611c	Hypothetical protein	705961	706344	-	conserved hypotheticals
Rv0612	-1.06931	-2.09844	0.367388	0.00360749	0.0105931	Rv0612	Conserved hypothetical protein	706324	706929	+	conserved hypotheticals
Rv0613c	1.65652	3.15256	0.284621	5.88119e-09	1.314e-07	Rv0613c	Unknown protein	706948	709515	-	conserved hypotheticals
Rv0614	0.341247	1.26685	0.433832	0.431523	0.527973	Rv0614	Conserved hypothetical protein	709356	710348	+	conserved hypotheticals
Rv0615	-0.18252	-1.13486	0.399966	0.648146	0.721508	Rv0615	Probable integral membrane protein	710345	710587	+	cell wall and cell processes
Rv0616A	1.35965	2.56623	0.367751	0.000217981	0.00103002	vapB29	Possible antitoxin VapB29	710782	711009	+	virulence, detoxification, adaptation
Rv0616c	0.781027	1.71835	0.507737	0.123987	0.190904	Rv0616c	Hypothetical protein	710584	710850	-	conserved hypotheticals
Rv0617	1.1455	2.21222	0.350353	0.0010772	0.00382747	vapC29	Possible toxin VapC29. Contains PIN domain.	711006	711407	+	virulence, detoxification, adaptation
Rv0618	1.37725	2.59773	0.609543	0.0238534	0.0504982	galTa	Probable galactose-1-phosphate uridylyltransferase GalTa [first part]	711536	712231	+	intermediary metabolism and respiration
Rv0619	0.893789	1.85805	0.367605	0.0150413	0.0346609	galTb	Probable galactose-1-phosphate uridylyltransferase GalTb [second part]	712174	712719	+	intermediary metabolism and respiration
Rv0620	1.60924	3.05091	0.620453	0.00949628	0.0236458	galK	Probable galactokinase GalK (galactose kinase)	712716	713807	+	intermediary metabolism and respiration
Rv0621	0.904832	1.87233	0.499437	0.0700321	0.119214	Rv0621	Possible membrane protein	714202	715266	+	cell wall and cell processes
Rv0622	0.541181	1.45516	0.279236	0.0526141	0.0956642	Rv0622	Possible membrane protein	715370	716317	+	cell wall and cell processes
Rv0623	0.589697	1.50493	0.537022	0.272167	0.363272	vapB30	Possible antitoxin VapB30	716410	716664	+	virulence, detoxification, adaptation
[truncated: 3,389 more rows]

## Sheet: ChIP mIHF exp
PeakName	PeakStart	PeakEnd	Enrichment	FeatureName	FeatureStart	FeatureEnd	FeatureStrand	FeatureGene	Distance	RNA-seq-FC
[truncated: 1,532 more rows]

[truncated: 3 more sheets: ChIP mIHF dep, ChIP EspR, GO]
